# Supplementary material for: A Comprehensive Analysis of Common and Rare Variants to Identify Adiposity Loci in Hispanic Americans: The IRAS Family Study (IRASFS)
Source: PLoS One. 2015 Nov 24;10(11):e0134649. doi: 10.1371/journal.pone.0134649 (PMC4658008; doi:10.1371/journal.pone.0134649)
Supplement: S1 Table — (XLSX) [file pone.0134649.s011.xlsx]

## Sheet: Sheet1
Table S1. Summary of de novo genotyping in IRASFS.
						BMI				WAIST				WHR				PBF				SAT				VAT
SNP	Chr:Positon	major/minor allele	MAF	Gene Name	Function	N	MODEL	P -value	beta±se	N	MODEL	P -value	beta±se	N	MODEL	P -value	beta±se	N	MODEL	P -value	beta±se	N	MODEL	P -value	beta±se	N	MODEL	P -value	beta±se
Chr2:2091128631	Chr2:2091128631	C/T	0.00207469	IDH1	missense	1227	ADD	0.824999	-0.011±0.050	1230	ADD	0.476701	0.027±0.037	1233	ADD	0.49646	0.012±0.018	925	ADD	0.275909	2.01±1.85	1181	DOM	0.965031	-0.089±2.01	1181	ADD	0.304113	-0.68±0.66
Chr2:2091128632	Chr2:2091128632	G/-	N/A	IDH1	missense	1227	ADD	1	0±0	1230	ADD	1	0±0	1233	ADD	1	0±0	924	ADD	1	0±0	1180	ADD	1	0±0	1180	ADD	1	0±0
rs10461147	Chr4:113591293	T/C	0.774631	C4orf21/MIR1243	unknown	1219	DOM	2.0864e-06	-0.059±0.012	1223	DOM	5.5415e-06	-0.041±0.0090	1226	DOM	0.000797	-0.014±0.0040	919	DOM	0.006669	-1.13±0.42	1173	DOM	3.5081e-06	-1.16±0.25	1173	DOM	0.000145	-0.59±0.15
rs113732076	Chr2:209104614	C/-	N/A	IDH1	missense	1216	ADD	1	0±0	1220	ADD	1	0±0	1223	ADD	1	0±0	919	ADD	1	0±0	1172	ADD	1	0±0	1172	ADD	1	0±0
rs11538998	Chr2:209222202	C/T	0.125585	PIKFYVE	untranslated-3	1222	DOM	5.9754e-07	-0.075±0.015	1226	DOM	3.7662e-07	-0.056±0.011	1229	ADD	0.000173	-0.018±0.0050	919	DOM	0.006122	-1.36±0.50	1176	ADD	4.3e-05	-1.17±0.28	1176	DOM	0.000372	-0.66±0.18
rs11554138	Chr2:209116221	A/-	N/A	IDH1	missense	1228	ADD	1	0±0	1232	ADD	1	0±0	1235	ADD	1	0±0	927	ADD	1	0±0	1183	ADD	1	0±0	1183	ADD	1	0±0
rs11685614	Chr2:209108718	A/G	0.0676768	IDH1	intron	881	ADD	4.6274e-06	-0.096±0.021	882	DOM	4.2799e-06	-0.070±0.015	884	ADD	0.000229	-0.026±0.0070	662	DOM	0.012668	-1.74±0.70	845	ADD	0.000214	-1.57±0.42	845	DOM	0.004899	-0.75±0.27
rs12641767	Chr4:113466664	C/T	0.818182	C4orf21	intron	1217	ADD	0.000593	0.029±0.0080	1221	REC	8.4e-05	0.041±0.010	1224	REC	9.2e-05	0.019±0.0050	914	REC	0.078321	0.83±0.47	1171	REC	0.000558	1.00±0.29	1171	ADD	0.001504	0.33±0.10
rs12648924	Chr4:113485413	C/T	0.997211	C4orf21	intron	1212	ADD	0.00013	0.033±0.0090	1215	REC	1.1e-05	0.044±0.010	1218	REC	2.5212e-07	0.024±0.0050	912	REC	0.108983	0.73±0.46	1164	REC	0.000332	0.99±0.28	1164	ADD	0.000869	0.35±0.11
rs142883642	Chr2:209113210	T/-	N/A	IDH1	missense	1219	ADD	1	0±0	1223	ADD	1	0±0	1226	ADD	1	0±0	920	ADD	1	0±0	1174	ADD	1	0±0	1174	ADD	1	0±0
rs17044782	Chr4:113457844	A/G	0.946939	C4orf32/C4orf21	unknown	1211	REC	0.000752	0.046±0.014	1215	REC	3.3e-05	0.041±0.010	1218	REC	2.4685e-06	0.022±0.0050	912	ADD	0.101891	0.46±0.28	1165	REC	0.000636	0.95±0.28	1165	ADD	0.000356	0.37±0.10
rs186787509	Chr2:209108226	T/C	0.000691085	IDH1	missense	1225	ADD	0.004709	0.25±0.087	1229	ADD	0.008139	0.17±0.064	1232	ADD	0.630952	0.015±0.031	926	ADD	0.001394	8.31±2.59	1181	ADD	0.150952	2.47±1.72	1181	ADD	0.074399	2.01±1.13
rs200372440	Chr2:209106732	T/-	N/A	IDH1	missense	1216	ADD	1	0±0	1220	ADD	1	0±0	1223	ADD	1	0±0	916	ADD	1	0±0	1171	ADD	1	0±0	1171	ADD	1	0±0
rs200591678	Chr2:209103849	A/-	N/A	IDH1	missense	1224	ADD	1	0±0	1228	ADD	1	0±0	1231	ADD	1	0±0	925	ADD	1	0±0	1179	ADD	1	0±0	1179	ADD	1	0±0
rs201394139	Chr2:209106811	C/-	N/A	IDH1	missense	1225	ADD	1	0±0	1229	ADD	1	0±0	1232	ADD	1	0±0	924	ADD	1	0±0	1180	ADD	1	0±0	1180	ADD	1	0±0
rs34218846	Chr2:209108317	C/T	0.073316	IDH1	missense	1221	DOM	8.2696e-07	-0.092±0.019	1224	DOM	2.7001e-07	-0.069±0.013	1227	DOM	2.0572e-06	-0.029±0.0060	918	DOM	0.01175	-1.53±0.61	1173	DOM	2.4e-05	-1.57±0.37	1173	DOM	0.000592	-0.78±0.23
rs35967151	Chr4:113485940	T/C	0.871928	C4orf21	intron	1224	ADD	0.000965	0.028±0.0090	1228	ADD	8.4e-05	0.024±0.0060	1231	REC	1.3e-05	0.021±0.0050	922	REC	0.17095	0.64±0.47	1177	ADD	0.001022	0.57±0.17	1177	ADD	0.002687	0.32±0.11
rs3778	Chr2:209101803	A/C	0.000690131	IDH1	stop-loss	1227	ADD	0.964437	-0.0060±0.13	1231	ADD	0.525158	0.059±0.093	1234	ADD	0.093617	0.074±0.044	926	ADD	0.56183	-3.07±5.29	1182	ADD	0.83207	-0.53±2.50	1182	ADD	0.41794	1.32±1.63
rs59684347	Chr2:209117297	C/T	0.0710059	IDH1	intron	1225	DOM	2.785e-08	-0.10±0.019	1229	ADD	7.4216e-09	-0.076±0.013	1232	ADD	1.2002e-07	-0.032±0.0060	923	DOM	0.002068	-1.86±0.60	1178	ADD	1.6352e-06	-1.72±0.36	1178	ADD	8.7e-05	-0.86±0.22
rs62193614	Chr2:209104703	G/T	N/A	IDH1	missense	1127	ADD	1	0±0	1129	ADD	1	0±0	1132	ADD	1	0±0	854	ADD	1	0±0	1085	ADD	1	0±0	1085	ADD	1	0±0
rs6746501	Chr2:209435825	G/C	0.159363	PTH2R	unknown	1232	ADD	0.001542	-0.041±0.013	1236	ADD	0.008396	-0.025±0.0090	1239	ADD	0.133775	-0.0060±0.0040	928	ADD	6.9e-05	-1.60±0.40	1185	ADD	0.00192	-0.79±0.26	1185	ADD	0.034101	-0.33±0.15
rs6838048	Chr4:113483006	G/C	0.995825	C4orf21	intron	1212	ADD	0.000257	-0.031±0.0090	1215	DOM	2e-05	-0.043±0.010	1218	DOM	1.3117e-06	-0.022±0.0050	913	DOM	0.05795	-0.86±0.45	1167	ADD	0.000245	-0.63±0.17	1167	ADD	0.00043	-0.37±0.11
rs72974837	Chr2:209046690	A/C	0.0528602	C2orf80	intron	1232	ADD	0.000481	-0.074±0.021	1236	DOM	0.000135	-0.060±0.016	1239	ADD	3.4e-05	-0.029±0.0070	929	DOM	0.011827	-1.75±0.69	1186	ADD	3.1e-05	-1.76±0.42	1186	DOM	0.001848	-0.80±0.26
rs73070954	Chr2:209113296	C/T	0.00452489	IDH1	missense	1221	ADD	0.226868	-0.086±0.072	1224	ADD	0.430019	-0.041±0.052	1227	ADD	0.281815	-0.025±0.024	918	ADD	0.645849	-1.0±2.24	1173	ADD	0.814204	-0.34±1.46	1173	ADD	0.735707	-0.30±0.88
rs73070962	Chr2:209119894	G/A	0.12573	CCNYL1/JA429503	near-gene-5	1223	DOM	1.5289e-06	-0.073±0.015	1227	DOM	6.3778e-07	-0.055±0.011	1230	ADD	6.7e-05	-0.019±0.0050	918	DOM	0.014323	-1.22±0.50	1176	DOM	4.9e-05	-1.23±0.30	1176	DOM	0.000196	-0.69±0.19
