# Supplementary material for: A Comprehensive Analysis of Common and Rare Variants to Identify Adiposity Loci in Hispanic Americans: The IRAS Family Study (IRASFS)
Source: PLoS One. 2015 Nov 24;10(11):e0134649. doi: 10.1371/journal.pone.0134649 (PMC4658008; doi:10.1371/journal.pone.0134649)
Supplement: S2 Table — (XLSX) [file pone.0134649.s012.xlsx]

## Sheet: Sheet1
Table S4. Meta-analysis results for significant signals of association (5.00x10-6) from IRASFS.
SNP	Position (hg19)	Allelesg	MAF_IRASFS	MAF_IRASc	MAF_BetaGene	MAF_TRIPOD	MAF_HTN	MAF_MACAD	MAF_NIDDM	MAF_OVERALL	Effect	SE	Weight	Zscore	Directionf	Gene Name	P-value-FE	P-value-RE
Body Mass Index (BMI)a
rs1558475	Chr7:7917360	a/g	0.243	0.2392	0.302089	0.312	0.2887	0.2875	0.2188	0.276533	0.0049	0.0052			-+-+++-	LOC729852	2.92E-01c	3.64E-01c
rs6435435	Chr2:209112551	a/g	0.0645	0.0508	0.039389	0.016	0.03286	0.05	0.09375	0.0486479	0.0198	0.0124			+-++-++	IDH1	1.12E-01d	6.62E-02d
rs6734788	Chr2:209093069	a/g	0.129	0.0856	0.089513	0.064	0.08255	0.1025	0.09375	0.0998063	-0.0123	0.0091			---+++-	CCNYL1/IDH1	1.28E-01c	1.01E-03c
Percent Body Fat (PBF)a
rs889109	Chr19:33760339	a/c	0.4961	0.492	0.378816	0.358871	0.4014	0.4475	0.4375	0.430945	-0.4817	0.1621			--++	TDRD12/CEBPA	2.97E-03c	1.95E-03c
rs1485469	Chr5:96817528	a/g	0.483	0.4439	0.482772	0.495968	0.4812	0.475	0.4375	0.477901	0.7239	0.2487			++++	LNPEP/-	3.61E-03d	8.98E-03d
rs10072960	Chr5:96708424	a/g	0.4738	0.4385	0.490514	0.468	0.4765	0.4925	0.4688	0.48055	0.7056	0.2538			+-?+	AK094985/	5.43E-03d	1.51E-02d
rs8623	Chr1:167759838	a/g	0.0461	0.0187	0.024926	0.02	0.02817	0.0325	0.09375	0.0346217	1.2685	0.482			++--	MPZL1	8.49E-03d	1.44E-03d
rs4741730	Chr9:2547785	a/c	0.4577	0.4118	0.488009	0.471774	0.4906	0.4196	0.4375	0.462511	-0.555	0.2391			---+	FLJ35024	2.03E-02d	1.59E-02d
rs1931405	Chr9:11129613	a/g	0.1775	0.2273	0.208764	0.224	0.2183	0.205	0.4062	0.211619	-0.4545	0.198			---+	intergenic	2.17E-02c	3.37E-02c
rs3104168	Chr5:96621344	a/g	0.499	0.4358	0.485253	0.476	0.4718	0.4875	0.4062	0.481049	0.5541	0.2525			++--	ERAP1/-	2.82E-02d	6.70E-03d
rs2184258	Chr9:11131170	a/g	0.3147	0.3316	0.305457	0.292	0.3122	0.28	0.4062	0.309342	-0.322	0.1641			---+	intergenic	4.97E-02c	1.10E-02c
rs985134	Chr9:26156363	a/g	0.3194	0.2754	0.388151	0.372	0.3709	0.39	0.2188	0.355835	0.5993	0.3134			++--	TUSC1/DQ598339	5.58E-02e	3.77E-03e
rs10904919	Chr10:17334745	a/g	0.3889	0.4144	0.359208	0.372	0.3967	0.395	0.4688	0.386609	0.3082	0.1651			++--	RSU1/ST8SIA6	6.19E-02c	9.58E-03c
rs2351732	Chr5:96747513	a/g	0.499	0.4305	0.479494	0.456	0.4601	0.4775	0.4688	0.477543	0.2941	0.251			+-?-	AK094985/-	2.41E-01e	1.79E-03e
rs4479194	Chr15:75422131	a/g	0.2922	0.3048	0.300086	0.32	0.284	0.2875	0.3125	0.294619	0.23	0.2173			+-+-	CLK3/C15orf39	2.90E-01d	7.38E-04d
rs5756562	Chr22:37611807	a/g	0.2083	0.246	0.176979	0.146341	0.2136	0.185	0.25	0.19737	-0.2278	0.228			-+++	AK123632/RAC2	3.18E-01d	9.39E-04d
rs2029519	Chr15:75415962	a/g	0.2809	0.2995	0.3009	0.32	0.2864	0.2975	0.3125	0.293998	-0.2112	0.2183			-+-+	CLK3/C15orf39	3.33E-01d	2.96E-04d
rs3108536	Chr5:96663347	a/g	0.4854	0.4198	0.454681	0.448	0.4343	0.4648	0.4062	0.457049	0.2525	0.2622			+---	AK094985/-	3.36E-01e	1.14E-04e
rs7172677	Chr15:75424593	a/c	0.2969	0.3038	0.304629	0.334677	0.2887	0.2828	0.3125	0.297424	-0.2077	0.2174			-+-+	EDC3/C15orf39	3.39E-01d	7.22E-03d
rs2065418	Chr11:30422068	a/c	0.3087	0.3743	0.372372	0.352	0.3615	0.35	0.2812	0.346296	0.3753	0.1761			+++-	MPPED2	3.31E-01c	5.21E-01c
Percent Body Fat (PBF)b
rs889109	Chr19:33760339	a/c	0.4961	0.492	0.378816	0.358871	0.4014	0.4475	0.4375	0.430945			3831	-3.321	-----+-	TDRD12/CEBPA	8.98E-04c
rs1485469	Chr5:96817528	a/g	0.483	0.4439	0.482772	0.495968	0.4812	0.475	0.4375	0.477901			3823	2.779	+-+-+++	LNPEP/-	5.45E-03d
rs2065418	Chr11:30422068	a/c	0.3087	0.3743	0.372372	0.352	0.3615	0.35	0.2812	0.346296			3832	2.717	++++--+	MPPED2	6.59E-03c
rs10072960	Chr5:96708424	a/g	0.4738	0.4385	0.490514	0.468	0.4765	0.4925	0.4688	0.48055			3834	2.581	+--++++	AK094985/-	9.85E-03d
rs985134	Chr9:26156363	a/g	0.3194	0.2754	0.388151	0.372	0.3709	0.39	0.2188	0.355835			3830	2.545	+++++--	TUSC1/DQ598339	1.09E-02e
rs10904919	Chr10:17334745	a/g	0.3889	0.4144	0.359208	0.372	0.3967	0.395	0.4688	0.386609			3834	2.215	+++---+	RSU1/ST8SIA6	2.67E-02c
rs8623	Chr1:167759838	a/g	0.0461	0.0187	0.024926	0.02	0.02817	0.0325	0.09375	0.0346217			3834	2.075	+++-+--	MPZL1	3.80E-02d
rs4741730	Chr9:2547785	a/c	0.4577	0.4118	0.488009	0.471774	0.4906	0.4196	0.4375	0.462511			3826	-2.01	-+-+-+-	FLJ35024	4.45E-02d
rs5756562	Chr22:37611807	a/g	0.2083	0.246	0.176979	0.146341	0.2136	0.185	0.25	0.19737			3827	-1.894	--++-++	AK123632/RAC2	5.82E-02d
rs1931405	Chr9:11129613	a/g	0.1775	0.2273	0.208764	0.224	0.2183	0.205	0.4062	0.211619			3833	-1.821	-+0+++-	intergenic	6.85E-02c
rs2351732	Chr5:96747513	a/g	0.499	0.4305	0.479494	0.456	0.4601	0.4775	0.4688	0.477543			3834	1.723	+---+-+	AK094985/-	8.49E-02e
rs3108536	Chr5:96663347	a/g	0.4854	0.4198	0.454681	0.448	0.4343	0.4648	0.4062	0.457049			3827	1.573	++-++-+	AK094985/-	1.16E-01e
rs4479194	Chr15:75422131	a/g	0.2922	0.3048	0.300086	0.32	0.284	0.2875	0.3125	0.294619			3833	1.44	++-++-+	CLK3/C15orf39	1.50E-01d
rs2184258	Chr9:11131170	a/g	0.3147	0.3316	0.305457	0.292	0.3122	0.28	0.4062	0.309342			3833	-1.267	-+-+-+-	intergenic	2.05E-01c
rs2029519	Chr15:75415962	a/g	0.2809	0.2995	0.3009	0.32	0.2864	0.2975	0.3125	0.293998			3831	-1.206	--+--+-	CLK3/C15orf39	2.28E-01d
rs7172677	Chr15:75424593	a/c	0.2969	0.3038	0.304629	0.334677	0.2887	0.2828	0.3125	0.297424			3825	-1.123	--+-++-	EDC3/C15orf39	2.62E-01d
rs3104168	Chr5:96621344	a/g	0.499	0.4358	0.485253	0.476	0.4718	0.4875	0.4062	0.481049			3834	1.019	+-+----	ERAP1/-	3.08E-01d
Visceral Adipose Tissue (VAT)b
rs13144672	Chr4:113472958	a/g	0.4903	0.4919	0.415123	0.423387	0.467	0.4673	0.4375	0.456165			3810	-3.777	---+--+	C4orf21	1.59E-04c
rs2773470	Chr10:115779938	a/g	0.0034	0.0027	0.004069	0.004	0.00236	0.00503	0	0.00356382			3822	-3.748	---+---	HABP2/ADRB1	1.79E-04d
rs7696816	Chr4:113539969	a/g	0.4927	0.4866	0.412555	0.42	0.4671	0.4625	0.4688	0.456172			3825	-3.714	---+--+	C4orf21	2.04E-04c
rs12054518	Chr4:113549989	a/g	0.4913	0.4866	0.412444	0.42	0.4671	0.4621	0.4688	0.455719			3821	3.656	+++-++-	C4orf21	2.56E-04c
rs295240	Chr4:161179694	a/g	0.432	0.4118	0.440727	0.432	0.493	0.39	0.4062	0.434759			3826	-3.112	----+++	intergenic	1.86E-03d
rs1931952	Chr13:74985657	a/g	0.3283	0.3495	0.357473	0.348	0.3325	0.37	0.3125	0.345893			3825	2.363	++-+-+-	KLF12/AX747962	1.81E-02c
rs2165846	Chr17:44941366	a/g	0.3986	0.4706	0.358981	0.368	0.3568	0.4025	0.4375	0.384933			3827	2.223	++-+-+-	WNT9B	2.62E-02c
rs165656	Chr22:19948863	c/g	0.3872	0.3984	0.428007	0.442623	0.4363	0.3869	0.4062	0.40996			3819	1.964	+-++---	COMT	4.96E-02c
rs11940517	Chr4:116126250	a/c	0.4515	0.4704	0.47392	0.479839	0.4742	0.4849	0.4375	0.468818			3818	1.687	+---++-	Metazoa_SRP/-	9.16E-02c
rs12657394	Chr5:121308199	a/g	0.1862	0.246	0.135025	0.136	0.1549	0.1633	0.2188	0.164596			3826	1.655	++-+---	SRFBP1	9.80E-02c
rs1960049	Chr4:116130120	a/g	0.452	0.4706	0.474585	0.48	0.4742	0.4825	0.4375	0.468718			3827	-1.651	-+++--+	Metazoa_SRP/-	9.88E-02c
rs10925502	Chr1:237902638	a/g	0.0194	0.0134	0.035801	0.032	0.01878	0.0225	0.03125	0.0252911			3827	-1.312	-++++-+	RYR2	1.89E-01d
Waist Circumference (WAIST)a
rs1471880	Chr4:113546107	a/c	0.4864	0.4679	0.400674	0.388	0.4575	0.4322	0.4688	0.44233	0.0221	0.005			+++-++-	C4orf21	8.38E-06d	7.15E-07d
rs6435435	Chr2:209112551	a/g	0.0645	0.0508	0.039389	0.016	0.03286	0.05	0.09375	0.0486479	0.0307	0.0077			+-++-++	IDH1	6.74E-05d	2.59E-05d
rs13144672	Chr4:113472958	a/g	0.4903	0.4919	0.415123	0.423387	0.467	0.4673	0.4375	0.456165	-0.0131	0.0033			---+--+	C4orf21	6.90E-05c	1.79E-06c
rs7696816	Chr4:113539969	a/g	0.4927	0.4866	0.412555	0.42	0.4671	0.4625	0.4688	0.456172	-0.0126	0.0033			---+--+	C4orf21	1.01E-04c	2.26E-06c
rs12054518	Chr4:113549989	a/g	0.4913	0.4866	0.412444	0.42	0.4671	0.4621	0.4688	0.455719	0.0125	0.0033			+++-++-	C4orf21	1.24E-04c	2.41E-06c
rs1869479	Chr11:44343856	a/c	0.4195	0.4118	0.414877	0.36	0.3638	0.3875	0.4062	0.400744	0.0176	0.0047			+-+-++-	HSD17B12/CD82	2.01E-04d	2.90E-05d
rs6734788	Chr2:209093069	a/g	0.129	0.0856	0.089513	0.064	0.08255	0.1025	0.09375	0.0998063	-0.0194	0.0058			-+-++++	CCNYL1/IDH1	7.98E-04c	2.04E-05c
rs7937515	Chr11:71841325	a/g	0.112	0.0989	0.144122	0.196	0.1854	0.1875	0.0625	0.146606	0.0141	0.0046			+-+-++-	FAM86C1/FOLR3	2.00E-03c	9.30E-06c
rs13106629	Chr4:113459416	a/g	0.4767	0.4973	0.421886	0.424	0.4742	0.4675	0.4062	0.454862	0.016	0.0054			+++----	C4orf32/C4orf21	2.83E-03e	4.30E-06e
rs2129405	Chr4:113447137	a/g	0.4782	0.4973	0.424127	0.424	0.4765	0.4675	0.4062	0.456261	0.0158	0.0054			+++----	C4orf32/C4orf21	3.38E-03e	1.48E-05e
rs495825	Chr11:71852625	a/g	0.0326	0.0267	0.02172	0.02	0.02113	0.02	0	0.023256	-0.0279	0.01			-+----+	FAM86C1/FOLR1	5.39E-03d	5.33E-04d
rs12273779	Chr11:86777044	a/g	0.0829	0.1096	0.106675	0.108	0.1221	0.105	0.1562	0.105232	0.0152	0.0056			+++-+-+	TMEM135	6.67E-03d	7.17E-05d
rs11837201	Chr12:95148378	a/g	0.2262	0.1738	0.214248	0.184	0.216	0.175	0.09375	0.202536	0.0105	0.0039			+++---+	PLXNC1/KRT19P2	7.33E-03c	2.48E-04c
rs11234931	Chr11:86765801	a/g	0.082	0.1102	0.1081	0.104	0.1291	0.105	0.1562	0.106454	-0.0149	0.0056			---+-+-	TMEM135	7.73E-03d	9.92E-05d
rs10898598	Chr11:86810100	a/g	0.0842	0.1096	0.105835	0.108	0.1226	0.0975	0.1562	0.104037	-0.0134	0.0056			---+-+-	TMEM135	1.66E-02d	1.79E-04d
rs9837143	Chr3:29867910	a/g	0.4549	0.4892	0.462539	0.436	0.4812	0.435	0.4688	0.459317	-0.0102	0.0054			--++-+-	RBMS3	6.21E-02e	3.39E-04e
rs679613	Chr9:14384950	a/g	0.4306	0.4225	0.339545	0.284	0.392	0.3475	0.2812	0.371536	-0.0099	0.0063			-++-+-+	NFIB	1.13E-01e	1.03E-05e
rs17503262	Chr7:146043176	a/g	0.1309	0.1043	0.115803	0.128	0.1362	0.15	0.125	0.129248	0.0057	0.0054			+-----+	CNTNAP2	2.94E-01d	1.82E-05d
rs1558475	Chr7:7917360	a/g	0.243	0.2392	0.302089	0.312	0.2887	0.2875	0.2188	0.276533	-0.0028	0.0036			-++++++	LOC729852	4.30E-01c	2.77E-04c
Subcutaneous Adipose Tissue (SAT)b
rs6734788	Chr2:209093069	a/g	0.129	0.0856	0.089513	0.064	0.08255	0.1025	0.09375	0.0998063			4109	-2.977	---+++-	CCNYL1/IDH1	2.91E-03c
rs10948570	Chr6:50646175	a/g	0.3762	0.3316	0.325484	0.312	0.3467	0.3342	0.4375	0.347768			4106	2.52	+++----	-/TFAP2D	1.17E-02d
rs1440024	Chr7:12416367	a/g	0.1576	0.1898	0.131278	0.108	0.1315	0.14	0.125	0.141057			4118	2.491	+--+++-	VWDE	1.28E-02d
rs17165942	Chr7:12415923	a/g	0.1537	0.1892	0.123801	0.108	0.1315	0.1375	0.125	0.137418			4113	-2.253	-++---+	VWDE	2.43E-02d
rs760899	Chr6:50693607	a/g	0.3375	0.2834	0.295803	0.274194	0.3216	0.3275	0.375	0.318241			4117	2.206	++++---	TFAP2D	2.74E-02d
rs9381891	Chr6:50695502	a/g	0.2667	0.1952	0.207248	0.209677	0.2394	0.2425	0.3125	0.237625			4117	1.997	+--+---	TFAP2D	4.58E-02d
rs9792944	Chr1:32419044	a/g	0.0662	0.0722	0.050564	0.056	0.04225	0.0625		0.0542175			3934	1.333	+-+---?	LOC149086/KHDRBS1	1.83E-01d
Waist-Hip Ratio (WHR)a
rs7696816	Chr4:113539969	a/g	0.4927	0.4866	0.412555	0.42	0.4671	0.4625	0.4688	0.456172	-0.0116	0.0028			---++--	C4orf21	4.34E-05e	2.74E-06e
rs13106629	Chr4:113459416	a/g	0.4767	0.4973	0.421886	0.424	0.4742	0.4675	0.4062	0.454862	0.0116	0.0028			+++--++	C4orf32/C4orf21	4.39E-05e	3.06E-06e
rs12054518	Chr4:113549989	a/g	0.4913	0.4866	0.412444	0.42	0.4671	0.4621	0.4688	0.455719	0.0115	0.0028			+++--++	C4orf21	5.43E-05e	2.36E-06e
rs2129405	Chr4:113447137	a/g	0.4782	0.4973	0.424127	0.424	0.4765	0.4675	0.4062	0.456261	0.0113	0.0028			+++--++	C4orf32/C4orf21	6.24E-05e	8.08E-06e
rs10770244	Chr12:17848331	a/g	0.285	0.2796	0.289098	0.294355	0.2723	0.2766	0.2812	0.28253	-0.0091	0.0023			---++-+	MIR3974/Y_RNA	6.67E-05d	4.31E-05d
rs13144672	Chr4:113472958	a/g	0.4903	0.4919	0.415123	0.423387	0.467	0.4673	0.4375	0.456165	-0.0111	0.0028			---++--	C4orf21	7.22E-05e	2.74E-06e
rs6734788	Chr2:209093069	a/g	0.129	0.0856	0.089513	0.064	0.08255	0.1025	0.09375	0.0998063	-0.0109	0.0028			-+-++-+	CCNYL1/IDH1	9.02E-05c	2.17E-05c
rs1471880	Chr4:113546107	a/c	0.4864	0.4679	0.400674	0.388	0.4575	0.4322	0.4688	0.44233	0.0071	0.0025			+++----	C4orf21	4.45E-03d	2.13E-07d
rs7696816	Chr4:113539969	a/g	0.4927	0.4866	0.412555	0.42	0.4671	0.4625	0.4688	0.456172	-0.0044	0.0016			---++-+	C4orf21	7.08E-03c	2.74E-06c
rs6483639	Chr11:20091724	a/g	0.2187	0.2273	0.280895	0.312	0.2582	0.2625	0.25	0.255695	0.0052	0.0024			++-+-+-	NAV2	3.03E-02d	3.08E-04d
rs3781694	Chr11:76899265	a/g	0.3628	0.3529	0.337949	0.3	0.338	0.345	0.4062	0.347873	-0.0056	0.0034			-++--++	MYO7A	9.76E-02e	1.15E-04e
rs16995099	Chr21:38800037	a/g	0.0029	0.0107	0.013544	0.012	0.01415	0.005	0	0.00869624	-0.0108	0.0078			++-----	DYRK1A	1.63E-01d	3.65E-06d
rs2077198	Chr11:76888207	a/g	0.3754	0.361	0.356518	0.353535	0.3498	0.36	0.375	0.361673	0.004	0.0032			+-----+	MYO7A	2.13E-01e	9.06E-05e
rs2268536	Chr3:186756908	a/c	0.2022	0.2032	0.165584	0.136	0.1784	0.1775	0.375	0.188696	0.0029	0.0025			+------	ST6GAL1	2.47E-01d	2.11E-04d
aMeta-analysis was computed based on Beta and SE;
bMeta-analysis was computed based on P values and sample size using surrogate phenotypes (i.e. BMI for PBF in IRAS, TRIPOD, and HTN-IR; BMI for SAT in all six replication cohorts; and WAIST for VAT in all six replication cohorts);
cAdditive model;
dDominant model;
eRecessive model;
fDirection follows as: IRASFS, IRAS, BetaGene, TRIPOD, HTN-IR, MACAD, NIDDM-Athero; PBFa follows as: IRASFS, BetaGene, HTN-IR, MACAD
gReference allele on the left.
