# Supplementary material for: A Comprehensive Analysis of Common and Rare Variants to Identify Adiposity Loci in Hispanic Americans: The IRAS Family Study (IRASFS)
Source: PLoS One. 2015 Nov 24;10(11):e0134649. doi: 10.1371/journal.pone.0134649 (PMC4658008; doi:10.1371/journal.pone.0134649)
Supplement: S3 Table — (XLSX) [file pone.0134649.s013.xlsx]

## Sheet: Sheet1
Table S3. Meta-analysis of replication cohorts only for significant signals of association (5.00x10-6) from IRASFS.
SNP	Position (hg19)	Allelesg	MAF_IRASFS	MAF_IRASc	MAF_BetaGene	MAF_TRIPOD	MAF_HTN	MAF_MACAD	MAF_NIDDM	MAF_OVERALL	Effect	SE	Weight	Zscore	Directionf	Gene Name	P-value
Body Mass Index (BMI)a
rs1558475	Chr7:7917360	a/g	0.243	0.2392	0.302089	0.312	0.2887	0.2875	0.2188	0.276533	0.0074	0.0052			+-+++-	LOC729852	0.1574c
rs6435435	Chr2:209112551	a/g	0.0645	0.0508	0.039389	0.016	0.03286	0.05	0.09375	0.0486479	0.0123	0.0125			-++-++	IDH1	0.328d
rs6734788	Chr2:209093069	a/g	0.129	0.0856	0.089513	0.064	0.08255	0.1025	0.09375	0.0998063	-0.0066	0.0092			--+++-	CCNYL1/IDH1	0.4692c
Percent Body Fat (PBF)a
rs4741730	Chr9:2547785	a/c	0.4577	0.4118	0.488009	0.471774	0.4906	0.4196	0.4375	0.462511	-0.0105	0.0165			--+	FLJ35024	0.5241d
rs10904919	Chr10:17334745	a/g	0.3889	0.4144	0.359208	0.372	0.3967	0.395	0.4688	0.386609	-0.0058	0.0129			+--	RSU1/ST8SIA6	0.6523c
rs2184258	Chr9:11131170	a/g	0.3147	0.3316	0.305457	0.292	0.3122	0.28	0.4062	0.309342	-0.0006	0.0107			+-+	AK123632/RAC2	0.04039c
rs1485469	Chr5:96817528	a/g	0.483	0.4439	0.482772	0.495968	0.4812	0.475	0.4375	0.477901	0.0215	0.0161			-+-	AK094985/-	0.1722d
rs4479194	Chr15:75422131	a/g	0.2922	0.3048	0.300086	0.32	0.284	0.2875	0.3125	0.294619	0.0013	0.0138			+++	LNPEP/-	0.1822d
rs2029519	Chr15:75415962	a/g	0.2809	0.2995	0.3009	0.32	0.2864	0.2975	0.3125	0.293998	0.0003	0.014			-+-	AK094985/-	0.2773d
rs7172677	Chr15:75424593	a/c	0.2969	0.3038	0.304629	0.334677	0.2887	0.2828	0.3125	0.297424	0.0088	0.0137			+--	MPPED2	0.3913d
rs3108536	Chr5:96663347	a/g	0.4854	0.4198	0.454681	0.448	0.4343	0.4648	0.4062	0.457049	0.0174	0.016			++-	TUSC1/DQ598339	0.42e
rs2351732	Chr5:96747513	a/g	0.499	0.4305	0.479494	0.456	0.4601	0.4775	0.4688	0.477543	0.0217	0.0159			+++	EDC3/C15orf39	0.519e
rs3104168	Chr5:96621344	a/g	0.499	0.4358	0.485253	0.476	0.4718	0.4875	0.4062	0.481049	-0.0022	0.0181			++-	MPZL1	0.5644d
rs1931405	Chr9:11129613	a/g	0.1775	0.2273	0.208764	0.224	0.2183	0.205	0.4062	0.211619	0.0041	0.0139			-++	AK094985/	0.7001c
rs8623	Chr1:167759838	a/g	0.0461	0.0187	0.024926	0.02	0.02817	0.0325	0.09375	0.0346217	0.0297	0.0515			-++	intergenic	0.7667d
rs889109	Chr19:33760339	a/c	0.4961	0.492	0.378816	0.358871	0.4014	0.4475	0.4375	0.430945	-0.0031	0.0117			--+	TDRD12/CEBPA	0.789c
rs985134	Chr9:26156363	a/g	0.3194	0.2754	0.388151	0.372	0.3709	0.39	0.2188	0.355835	0.0169	0.0209			+--	ERAP1/-	0.9014e
rs10072960	Chr5:96708424	a/g	0.4738	0.4385	0.490514	0.468	0.4765	0.4925	0.4688	0.48055	0.0062	0.016			-+-	CLK3/C15orf39	0.9272d
rs5756562	Chr22:37611807	a/g	0.2083	0.246	0.176979	0.146341	0.2136	0.185	0.25	0.19737	-0.0315	0.0154			--+	intergenic	0.9565d
rs2065418	Chr11:30422068	a/c	0.3087	0.3743	0.372372	0.352	0.3615	0.35	0.2812	0.346296	-0.0102	0.0119			+-+	CLK3/C15orf39	0.9815c
Percent Body Fat (PBF)b
rs2029519	Chr15:75415962	a/g	0.2809	0.2995	0.3009	0.32	0.2864	0.2975	0.3125	0.293998			3046	1.29	-+--+-	CLK3/C15orf39	0.1969d
rs3104168	Chr5:96621344	a/g	0.499	0.4358	0.485253	0.476	0.4718	0.4875	0.4062	0.481049			3048	-1.21	-+----	ERAP1/-	0.2264d
rs889109	Chr19:33760339	a/c	0.4961	0.492	0.378816	0.358871	0.4014	0.4475	0.4375	0.430945			3045	-1.17	----+-	TDRD12/CEBPA	0.2422c
rs7172677	Chr15:75424593	a/c	0.2969	0.3038	0.304629	0.334677	0.2887	0.2828	0.3125	0.297424			3041	1.086	-+-++-	EDC3/C15orf39	0.2776d
rs2184258	Chr9:11131170	a/g	0.3147	0.3316	0.305457	0.292	0.3122	0.28	0.4062	0.309342			3047	0.967	+-+-+-	intergenic	0.3334c
rs4479194	Chr15:75422131	a/g	0.2922	0.3048	0.300086	0.32	0.284	0.2875	0.3125	0.294619			3048	-0.966	+-++-+	CLK3/C15orf39	0.3338d
rs3108536	Chr5:96663347	a/g	0.4854	0.4198	0.454681	0.448	0.4343	0.4648	0.4062	0.457049			3043	-0.897	+-++-+	AK094985/-	0.3699e
rs1485469	Chr5:96817528	a/g	0.483	0.4439	0.482772	0.495968	0.4812	0.475	0.4375	0.477901			3039	0.785	-+-+++	LNPEP/-	0.4327d
rs10072960	Chr5:96708424	a/g	0.4738	0.4385	0.490514	0.468	0.4765	0.4925	0.4688	0.48055			3048	0.551	--++++	AK094985/	0.5818d
rs2065418	Chr11:30422068	a/c	0.3087	0.3743	0.372372	0.352	0.3615	0.35	0.2812	0.346296			3047	0.544	+++--+	MPPED2	0.5866c
rs2351732	Chr5:96747513	a/g	0.499	0.4305	0.479494	0.456	0.4601	0.4775	0.4688	0.477543			3048	-0.476	---+-+	AK094985/-	0.634e
rs985134	Chr9:26156363	a/g	0.3194	0.2754	0.388151	0.372	0.3709	0.39	0.2188	0.355835			3044	0.384	++++--	TUSC1/DQ598339	0.7013e
rs1931405	Chr9:11129613	a/g	0.1775	0.2273	0.208764	0.224	0.2183	0.205	0.4062	0.211619			3047	0.288	+0+++-	intergenic	0.7735c
rs5756562	Chr22:37611807	a/g	0.2083	0.246	0.176979	0.146341	0.2136	0.185	0.25	0.19737			3042	0.217	-++-++	AK123632/RAC2	0.8285d
rs4741730	Chr9:2547785	a/c	0.4577	0.4118	0.488009	0.471774	0.4906	0.4196	0.4375	0.462511			3042	0.136	+-+-+-	FLJ35024	0.8921d
rs10904919	Chr10:17334745	a/g	0.3889	0.4144	0.359208	0.372	0.3967	0.395	0.4688	0.386609			3048	0.12	++---+	RSU1/ST8SIA6	0.9047c
rs8623	Chr1:167759838	a/g	0.0461	0.0187	0.024926	0.02	0.02817	0.0325	0.09375	0.0346217			3048	0.008	++-+--	MPZL1	0.9935d
Visceral Adipose Tissue (VAT)b
rs13144672	Chr4:113472958	a/g	0.4903	0.4919	0.415123	0.423387	0.467	0.4673	0.4375	0.456165			2820	-1.63	--+--+	C4orf21	0.1031c
rs7696816	Chr4:113539969	a/g	0.4927	0.4866	0.412555	0.42	0.4671	0.4625	0.4688	0.456172			2832	-1.603	--+--+	C4orf21	0.109c
rs2773470	Chr10:115779938	a/g	0.0034	0.0027	0.004069	0.004	0.00236	0.00503	0	0.00356382			2829	-1.599	--+---	HABP2/ADRB1	0.1099d
rs12054518	Chr4:113549989	a/g	0.4913	0.4866	0.412444	0.42	0.4671	0.4621	0.4688	0.455719			2829	1.54	++-++-	C4orf21	0.1236c
rs10925502	Chr1:237902638	a/g	0.0194	0.0134	0.035801	0.032	0.01878	0.0225	0.03125	0.0252911			2833	1.275	++++-+	RYR2	0.2024d
rs295240	Chr4:161179694	a/g	0.432	0.4118	0.440727	0.432	0.493	0.39	0.4062	0.434759			2833	-0.886	---+++	intergenic	0.3757d
rs1960049	Chr4:116130120	a/g	0.452	0.4706	0.474585	0.48	0.4742	0.4825	0.4375	0.468718			2833	0.877	+++--+	Metazoa_SRP/-	0.3803c
rs11940517	Chr4:116126250	a/c	0.4515	0.4704	0.47392	0.479839	0.4742	0.4849	0.4375	0.468818			2825	-0.843	---++-	Metazoa_SRP/-	0.399c
rs12657394	Chr5:121308199	a/g	0.1862	0.246	0.135025	0.136	0.1549	0.1633	0.2188	0.164596			2832	-0.827	+-+---	SRFBP1	0.4084c
rs165656	Chr22:19948863	c/g	0.3872	0.3984	0.428007	0.442623	0.4363	0.3869	0.4062	0.40996			2828	-0.51	-++---	COMT	0.6103c
rs2165846	Chr17:44941366	a/g	0.3986	0.4706	0.358981	0.368	0.3568	0.4025	0.4375	0.384933			2833	-0.278	+-+-+-	WNT9B	0.7809c
rs1931952	Chr13:74985657	a/g	0.3283	0.3495	0.357473	0.348	0.3325	0.37	0.3125	0.345893			2831	-0.04	+-+-+-	KLF12/AX747962	0.968c
Waist Circumference (WAIST)a
rs1471880	Chr4:113546107	a/c	0.4864	0.4679	0.400674	0.388	0.4575	0.4322	0.4688	0.44233	0.0131	0.0057			++-++-	C4orf21	0.02072d
rs13144672	Chr4:113472958	a/g	0.4903	0.4919	0.415123	0.423387	0.467	0.4673	0.4375	0.456165	-0.0066	0.0038			--+--+	C4orf21	0.08502c
rs7696816	Chr4:113539969	a/g	0.4927	0.4866	0.412555	0.42	0.4671	0.4625	0.4688	0.456172	-0.0063	0.0037			--+--+	C4orf21	0.09055c
rs6435435	Chr2:209112551	a/g	0.0645	0.0508	0.039389	0.016	0.03286	0.05	0.09375	0.0486479	0.0154	0.0092			-++-++	IDH1	0.09485d
rs12054518	Chr4:113549989	a/g	0.4913	0.4866	0.412444	0.42	0.4671	0.4621	0.4688	0.455719	0.0061	0.0037			++-++-	C4orf21	0.1034c
rs1558475	Chr7:7917360	a/g	0.243	0.2392	0.302089	0.312	0.2887	0.2875	0.2188	0.276533	0.0066	0.004			++++++	LOC729852	0.1038c
rs17503262	Chr7:146043176	a/g	0.1309	0.1043	0.115803	0.128	0.1362	0.15	0.125	0.129248	-0.0098	0.0063			-----+	CNTNAP2	0.1189d
rs1869479	Chr11:44343856	a/c	0.4195	0.4118	0.414877	0.36	0.3638	0.3875	0.4062	0.400744	0.0083	0.0055			-+-++-	HSD17B12/CD82	0.1289d
rs679613	Chr9:14384950	a/g	0.4306	0.4225	0.339545	0.284	0.392	0.3475	0.2812	0.371536	0.0078	0.0074			++-+-+	NFIB	0.2945e
rs7937515	Chr11:71841325	a/g	0.112	0.0989	0.144122	0.196	0.1854	0.1875	0.0625	0.146606	0.0053	0.0051			-+-++-	FAM86C1/FOLR3	0.2965c
rs11234931	Chr11:86765801	a/g	0.082	0.1102	0.1081	0.104	0.1291	0.105	0.1562	0.106454	-0.0047	0.0061			--+-+-	TMEM135	0.4468d
rs12273779	Chr11:86777044	a/g	0.0829	0.1096	0.106675	0.108	0.1221	0.105	0.1562	0.105232	0.0046	0.0062			++-+-+	TMEM135	0.4521d
rs6734788	Chr2:209093069	a/g	0.129	0.0856	0.089513	0.064	0.08255	0.1025	0.09375	0.0998063	-0.0042	0.0071			+-++++	CCNYL1/IDH1	0.5493c
rs495825	Chr11:71852625	a/g	0.0326	0.0267	0.02172	0.02	0.02113	0.02	0	0.023256	-0.0061	0.0116			+----+	FAM86C1/FOLR1	0.5985d
rs9837143	Chr3:29867910	a/g	0.4549	0.4892	0.462539	0.436	0.4812	0.435	0.4688	0.459317	0.0031	0.0063			-++-+-	RBMS3	0.6245e
rs10898598	Chr11:86810100	a/g	0.0842	0.1096	0.105835	0.108	0.1226	0.0975	0.1562	0.104037	-0.0026	0.0062			--+-+-	TMEM135	0.6738d
rs11837201	Chr12:95148378	a/g	0.2262	0.1738	0.214248	0.184	0.216	0.175	0.09375	0.202536	0.0018	0.0045			++---+	PLXNC1/KRT19P2	0.683c
rs2129405	Chr4:113447137	a/g	0.4782	0.4973	0.424127	0.424	0.4765	0.4675	0.4062	0.456261	0.0021	0.0062			++----	C4orf32/C4orf21	0.7406e
rs13106629	Chr4:113459416	a/g	0.4767	0.4973	0.421886	0.424	0.4742	0.4675	0.4062	0.454862	0.0016	0.0062			++----	C4orf32/C4orf21	0.7968e
Subcutaneous Adipose Tissue (SAT)b
rs9792944	Chr1:32419044	a/g	0.0662	0.0722	0.050564	0.056	0.04225	0.0625	0	0.0542175			2943	-1.111	-+---?	LOC149086/KHDRBS1	0.2665d
rs6734788	Chr2:209093069	a/g	0.129	0.0856	0.089513	0.064	0.08255	0.1025	0.09375	0.0998063			3119	-0.842	--+++-	CCNYL1/IDH1	0.3999c
rs9381891	Chr6:50695502	a/g	0.2667	0.1952	0.207248	0.209677	0.2394	0.2425	0.3125	0.237625			3123	-0.403	--+---	TFAP2D	0.687d
rs10948570	Chr6:50646175	a/g	0.3762	0.3316	0.325484	0.312	0.3467	0.3342	0.4375	0.347768			3113	0.243	++----	-/TFAP2D	0.8077d
rs760899	Chr6:50693607	a/g	0.3375	0.2834	0.295803	0.274194	0.3216	0.3275	0.375	0.318241			3123	-0.167	+++---	TFAP2D	0.8672d
rs1440024	Chr7:12416367	a/g	0.1576	0.1898	0.131278	0.108	0.1315	0.14	0.125	0.141057			3124	0.159	--+++-	VWDE	0.8736d
rs17165942	Chr7:12415923	a/g	0.1537	0.1892	0.123801	0.108	0.1315	0.1375	0.125	0.137418			3122	0.025	++---+	VWDE	0.9799d
Waist-Hip Ratio (WHR)a
rs16995099	Chr21:38800037	a/g	0.0029	0.0107	0.013544	0.012	0.01415	0.005	0	0.00869624	-0.0235	0.0081			+-----	DYRK1A	0.003785d
rs2268536	Chr3:186756908	a/c	0.2022	0.2032	0.165584	0.136	0.1784	0.1775	0.375	0.188696	-0.0059	0.0031			------	ST6GAL1	0.05499d
rs2077198	Chr11:76888207	a/g	0.3754	0.361	0.356518	0.353535	0.3498	0.36	0.375	0.361673	-0.007	0.0039			-----+	MYO7A	0.0713e
rs10770244	Chr12:17848331	a/g	0.285	0.2796	0.289098	0.294355	0.2723	0.2766	0.2812	0.28253	-0.0048	0.0027			--++-+	MIR3974/Y_RNA	0.08176d
rs3781694	Chr11:76899265	a/g	0.3628	0.3529	0.337949	0.3	0.338	0.345	0.4062	0.347873	0.0053	0.0041			++--++	MYO7A	0.1942e
rs2129405	Chr4:113447137	a/g	0.4782	0.4973	0.424127	0.424	0.4765	0.4675	0.4062	0.456261	0.0042	0.0035			++--++	C4orf32/C4orf21	0.2269e
rs13106629	Chr4:113459416	a/g	0.4767	0.4973	0.421886	0.424	0.4742	0.4675	0.4062	0.454862	0.0039	0.0035			++--++	C4orf32/C4orf21	0.257e
rs6734788	Chr2:209093069	a/g	0.129	0.0856	0.089513	0.064	0.08255	0.1025	0.09375	0.0998063	-0.004	0.0035			+-++-+	CCNYL1/IDH1	0.2575c
rs7696816	Chr4:113539969	a/g	0.4927	0.4866	0.412555	0.42	0.4671	0.4625	0.4688	0.456172	-0.0037	0.0035			--++--	C4orf21	0.2943e
rs12054518	Chr4:113549989	a/g	0.4913	0.4866	0.412444	0.42	0.4671	0.4621	0.4688	0.455719	0.0033	0.0035			++--++	C4orf21	0.3422e
rs13144672	Chr4:113472958	a/g	0.4903	0.4919	0.415123	0.423387	0.467	0.4673	0.4375	0.456165	-0.0032	0.0034			--++--	C4orf21	0.3454e
rs6483639	Chr11:20091724	a/g	0.2187	0.2273	0.280895	0.312	0.2582	0.2625	0.25	0.255695	-0.0013	0.0028			+-+-+-	NAV2	0.6401d
rs1471880	Chr4:113546107	a/c	0.4864	0.4679	0.400674	0.388	0.4575	0.4322	0.4688	0.44233	-0.0008	0.003			++----	C4orf21	0.7855d
aMeta-analysis was computed based on Beta and SE;
bMeta-analysis was computed based on P values and sample size using surrogate phenotypes (i.e. BMI for PBF in IRAS, TRIPOD, and HTN-IR; BMI for SAT in all six replication cohorts; and WAIST for VAT in all six replication cohorts);
cAdditive model;
dDominant model;
eRecessive model;
fDirection follows as: IRAS, BetaGene, TRIPOD, HTN-IR, MACAD, NIDDM-Athero; PBFa follows as: BetaGene, HTN-IR, MACAD
gReference allele on the left.
