# Supplementary material for: A Comprehensive Analysis of Common and Rare Variants to Identify Adiposity Loci in Hispanic Americans: The IRAS Family Study (IRASFS)
Source: PLoS One. 2015 Nov 24;10(11):e0134649. doi: 10.1371/journal.pone.0134649 (PMC4658008; doi:10.1371/journal.pone.0134649)
Supplement: S4 Table — (XLSX) [file pone.0134649.s014.xlsx]

## Sheet: all snps
Table S6. Summary of de novo genotyping in IRAS.
Marker	Chr:position	N	MAF	%_Miss	Ref_allele	Other_allele	P_HW	BMI	Model	P_value	Beta±SE	WAIST	Model	P_value	Beta±SE	WHR	Model	P_value	Beta±SE	Function	Gene Name 1	Gene Name 2
rs116668628	Chr1:176668542	185	0.0081	0	T	C	1		ADD	0.909257	-0.011±0.099		ADD	0.85924	0.012±0.07		ADD	0.560225	0.023±0.04	missense	PAPPA2
rs142035096	Chr1:26665873	183	0.0137	1.08	G	C	1		ADD	0.567088	0.044±0.077		ADD	0.42126	0.044±0.055		ADD	0.305745	0.032±0.031	coding-synon,missense	AIM1L
rs12753193	Chr1:66169679	185	0.3811	0	G	A	0.119166		ADD	0.0123599	0.043±0.017		DOM	0.0130357	0.044±0.018		ADD	0.58212	0.004±0.007	unknown
rs6750890	Chr2:209011014	184	0.1685	0.54	T	G	0.303518		ADD	0.37656	-0.022±0.025		ADD	0.790777	-0.005±0.018		ADD	0.0695103	0.018±0.01	intron,near-gene-5	LOC100507443	CRYGD
rs6758738	Chr2:209020181	181	0.489	2.16	A	G	0.881769		ADD	0.0614864	-0.033±0.018		ADD	0.183849	-0.017±0.013		ADD	0.417366	0.006±0.007	intron	LOC100507443	CRYGD
rs6729051	Chr2:209025027	184	0.212	0.54	T	G	0.383901		ADD	0.309019	-0.023±0.023		ADD	0.665116	-0.007±0.016		ADD	0.0127105	0.022±0.009	near-gene-3	CRYGD
rs139353014	Chr2:209027941	185	0	0	.	C	1		ADD	NA	NA		ADD	NA	NA		ADD	NA	NA	missense	CRYGD	CRYGA
rs10932245	Chr2:209036755	183	0	1.08	.	G	1		ADD	NA	NA		ADD	NA	NA		ADD	NA	NA	coding-synon	C2orf80
rs11898181	Chr2:209045991	185	0	0	.	C	1		ADD	NA	NA		ADD	NA	NA		ADD	NA	NA	missense	C2orf80
rs6751157	Chr2:209046100	185	0.1054	0	A	G	0.698244		ADD	0.540392	-0.018±0.03		ADD	0.789906	0.006±0.021		ADD	0.399527	0.01±0.012	intron	C2orf80
rs12995271	Chr2:209048136	185	0.1811	0	C	T	0.804236		ADD	0.920476	-0.002±0.023		ADD	0.529653	0.01±0.017		ADD	0.137029	0.014±0.009	intron	C2orf80
rs6710543	Chr2:209050447	183	0.112	1.08	A	G	0.704926		ADD	0.286643	-0.031±0.029		ADD	0.94338	-0.001±0.021		ADD	0.470072	0.008±0.012	intron	C2orf80
rs12373582	Chr2:209069303	183	0.0902	1.08	G	A	0.368092		ADD	0.354655	-0.03±0.033		ADD	0.960738	0.001±0.023		ADD	0.625276	0.006±0.013	unknown
rs13387151	Chr2:209074635	182	0.1566	1.62	C	A	0.0854364		ADD	0.83064	0.006±0.027		ADD	0.407241	0.016±0.019		ADD	0.1111	0.017±0.011	unknown
rs4675743	Chr2:209087335	177	0.0706	4.32	C	A	0.598002		ADD	0.643548	0.016±0.035		ADD	0.405576	0.02±0.025		ADD	0.47739	0.01±0.014	unknown
rs6734788	Chr2:209093069	182	0.0824	1.62	T	C	0.341454		ADD	0.664342	-0.014±0.031		ADD	0.761757	0.007±0.022		ADD	0.588676	0.007±0.013	unknown
rs10201808	Chr2:209093430	183	0.0027	1.08	T	C	1		ADD	0.750327	0.054±0.171		ADD	0.455243	0.09±0.121		ADD	0.672251	0.029±0.069	unknown
rs12105636	Chr2:209099697	184	0.1114	0.54	C	A	0.473114		ADD	0.0457034	-0.055±0.027		ADD	0.144054	-0.029±0.02		ADD	0.747878	0.004±0.011	unknown
rs16840781	Chr2:209100914	184	0.1141	0.54	T	C	0.7103		DOM	0.029464	-0.066±0.03		ADD	0.120058	-0.03±0.019		ADD	0.790063	0.003±0.011	near-gene-3
rs34218846	Chr2:209108317	183	0.0492	1.08	T	C	1		ADD	0.721051	0.015±0.042		ADD	0.454534	0.022±0.03		ADD	0.380437	0.015±0.017	missense	IDH1
rs6435435	Chr2:209112551	185	0.0514	0	G	A	1		ADD	0.555624	0.024±0.041		ADD	0.431867	0.023±0.029		ADD	0.367686	0.015±0.017	intron	IDH1
rs11895188	Chr2:209130114	182	0.0989	1.62	C	T	0.224171		ADD	0.471973	-0.023±0.032		ADD	0.551343	-0.013±0.023		ADD	0.766291	0.004±0.013	near-gene-5
rs6746926	Chr2:209135339	185	0.473	0	G	A	0.555843		ADD	0.798896	0.005±0.018		ADD	0.716403	0.005±0.013		ADD	0.235901	0.009±0.007	intron	PIKFYVE
rs4675751	Chr2:209162775	185	0.1	0	T	C	1		ADD	0.539739	0.019±0.03		ADD	0.129641	0.032±0.021		ADD	0.0813451	0.021±0.012	intron	PIKFYVE
rs146158348	Chr2:209179036	184	0	0.54	.	G	1		ADD	NA	NA		ADD	NA	NA		ADD	NA	NA	missense	PIKFYVE
rs6736599	Chr2:209179732	182	0.1236	1.62	A	G	0.319015		ADD	0.970303	0.001±0.029		ADD	0.696971	0.008±0.02		ADD	0.425432	0.009±0.011	intron	PIKFYVE
rs10932260	Chr2:209185355	184	0.125	0.54	C	T	0.744264		ADD	0.777881	-0.008±0.027		ADD	0.824327	0.004±0.019		ADD	0.459491	0.008±0.011	intron	PIKFYVE
rs13119723	Chr4:123218313	183	0.0464	1.08	G	A	1		ADD	0.799664	0.011±0.044		ADD	0.590641	0.017±0.031		ADD	0.559918	0.01±0.017	intron	KIAA1109
rs12651106	Chr4:155301059	185	0.1135	0	A	C	0.476613		ADD	0.537501	-0.018±0.029		ADD	0.499617	-0.014±0.021		ADD	0.727905	-0.004±0.012	intron	DCHS2
rs10517695	Chr4:159836467	185	0.0162	0	T	C	1		ADD	0.817447	-0.016±0.071		ADD	0.567992	-0.028±0.05		ADD	0.337243	-0.027±0.028	missense	C4orf45
rs6830062	Chr4:18017730	185	0	0	.	G	1		ADD	NA	NA		ADD	NA	NA		ADD	NA	NA	intron	LCORL
rs149742130	Chr6:144179041	183	0	1.08	.	G	1		ADD	NA	NA		ADD	NA	NA		ADD	NA	NA	missense	LTV1	C6orf94
rs41265371	Chr6:170002323	183	0.0027	1.08	T	C	1		ADD	0.395458	0.145±0.171		ADD	0.340485	0.115±0.121		ADD	0.915575	-0.007±0.069	missense	WDR27
rs7759827	Chr6:67494388	182	0.1621	1.62	G	C	0.269116		ADD	0.409031	-0.019±0.023		ADD	0.339404	-0.016±0.016		ADD	0.91145	-0.001±0.009	unknown
rs61736729	Chr7:31855625	184	0.0027	0.54	G	C	1		ADD	0.33905	0.162±0.17		ADD	0.349778	0.113±0.121		ADD	0.978286	0.002±0.069	missense	PDE1C
rs149032158	Chr7:97944903	185	0	0	.	G	1		ADD	NA	NA		ADD	NA	NA		ADD	NA	NA	missense	BAIAP2L1
rs41322046	Chr9:130588091	184	0.0027	0.54	A	G	1		ADD	0.743128	-0.056±0.171		ADD	0.979332	-0.003±0.121		ADD	0.510928	0.045±0.069	missense	ENG
rs78123770	Chr10:93622748	183	0.0055	1.08	A	G	1		ADD	0.255133	0.137±0.121		ADD	0.626761	-0.042±0.086		ADD	0.0267003	-0.107±0.048	missense	TNKS2
rs116368960	Chr11:119042123	184	0	0.54	.	G	1		ADD	NA	NA		ADD	NA	NA		ADD	NA	NA	missense	NLRX1
rs57520048	Chr11:281494	183	0	1.08	T	C	1		ADD	NA	NA		ADD	NA	NA		ADD	NA	NA	unknown	NLRP6
rs146591037	Chr11:56756695	185	0	0	.	G	1		ADD	NA	NA		ADD	NA	NA		ADD	NA	NA	missense	OR5AK2
rs10133111	Chr14:103377321	183	0.3115	1.08	A	G	0.730029		ADD	0.194457	0.025±0.019		ADD	0.665755	0.006±0.013		ADD	0.656505	-0.003±0.008	untranslated-3	TRAF3
rs77959782	Chr14:51219320	183	0	1.08	.	T	1		ADD	NA	NA		ADD	NA	NA		ADD	NA	NA	missense	NIN
rs28444741	Chr14:71572011	183	0	1.08	A	C	1		ADD	NA	NA		ADD	NA	NA		ADD	NA	NA	missense	PCNX
rs143657689	Chr15:42364501	183	0.0027	1.08	G	C	1		ADD	0.909591	-0.019±0.171		ADD	0.64434	0.056±0.121		ADD	0.790813	-0.018±0.069	missense	PLA2G4D
rs140199133	Chr15:45470476	185	0	0	.	G	1		ADD	NA	NA		ADD	NA	NA		ADD	NA	NA	missense	SHF
rs117238468	Chr15:79217691	184	0.1114	0.54	A	G	1		ADD	0.528877	0.018±0.028		ADD	0.443446	0.015±0.02		ADD	0.176083	0.015±0.011	missense	CTSH
rs2078478	Chr16:90130136	185	0.2892	0	T	C	0.720937		ADD	0.84505	0.004±0.02		ADD	0.800903	-0.004±0.014		ADD	0.115333	-0.013±0.008	near-gene-5,missense	PRDM7
rs8068664	Chr17:47241514	185	0	0	.	G	1		ADD	NA	NA		ADD	NA	NA		ADD	NA	NA	missense	B4GALNT2
rs17123951	Chr20:31583439	185	0.0054	0	T	C	1		ADD	0.555879	0.071±0.121		ADD	0.347729	0.08±0.086		ADD	0.347165	0.045±0.049	missense	SUN5
rs142650311	Chr20:42694484	183	0.0027	1.08	T	C	1		ADD	0.391463	-0.146±0.171		ADD	0.504796	-0.08±0.121		ADD	0.949577	-0.004±0.069	missense	TOX2
