# Supplementary material for: A Comprehensive Analysis of Common and Rare Variants to Identify Adiposity Loci in Hispanic Americans: The IRAS Family Study (IRASFS)
Source: PLoS One. 2015 Nov 24;10(11):e0134649. doi: 10.1371/journal.pone.0134649 (PMC4658008; doi:10.1371/journal.pone.0134649)
Supplement: S5 Table — (XLSX) [file pone.0134649.s015.xlsx]

## Sheet: 119
Table S2. Summary of previously published genome-wide significant (P<5.00x10-8) adiposity signals in IRASFS.
Reported Gene(s)	SNP	Context	Chr:pos	Risk Allele	Risk Allele Frequency	OR* or beta	95% CI (text)	P value (initial study)	PUBMEDID	Disease/Trait	Initial Sample Size	SNPs	source	refallele	other allele	reference allele freq	n_bmi	p_bmi	Beta±SE	n_waist	p_waist	Beta±SE	n_whr	p_whr	Beta±SE	n_sat	p_sat	Beta±SE	n_vat	p_vat	Beta±SE	n_pbf	p_pbf	Beta±SE
GNAT2	rs17024258	intron	Chr1:110147321	T	0.04	1.25*	N/A	9e-12	23563607	Obesity	93,015 European ancestry overweight individuals, 32,858 European ancestry individuals with class I obesity, 9,889 European ancestry individuals with class II obesity, 2,896 European ancestry individuals with class III obesity, up to 65,840 European ancestry controls	rs17024258	FAILED IMPUTATION	NA	NA	NA	NA	NA	NA	NA	NA	NA	NA	NA	NA	NA	NA	NA	NA	NA	NA	NA	NA	NA
TBX15, WARS2	rs984222	intron	Chr1:119503843	G	0.37	.03	N/A	9e-25	20935629	Waist-hip ratio	Up to 77,167 European descent individuals	rs984222	IMPUTATION	G	C	0.3629	1030	0.257661	-0.054±0.048	1027	0.259594	-0.0078±0.0069	1021	0.773017	0.001±0.0035	990	0.192269	-0.26±0.2	990	0.221555	-0.14±0.11	784	0.580542	-0.37±0.66
DARC, FCER1A, OR10J5, OR10J1	rs12075	missense	Chr1:159175354	A	0.436	.10	N/A	1e-21	23251661	Obesity-related traits	815 related Hispanic ancestry children from 263 families	rs12075	GWAS	A	G	0.4956	1031	0.647284	-0.021±0.047	1028	0.732034	-0.0023±0.0067	1031	0.59425	-0.0016±0.003	991	0.603499	0.1±0.19	991	0.248176	0.13±0.11	783	0.972251	-0.011±0.3
DNM3, PIGC	rs1011731	intron;intron	Chr1:172346548	G	0.57	.03	N/A	1e-17	20935629	Waist-hip ratio	Up to 77,167 European descent individuals	rs1011731	GWAS	G	A	0.2841	1033	0.801056	-0.013±0.052	1030	0.720913	-0.0027±0.0075	1033	0.510374	0.0022±0.0034	993	0.354312	-0.2±0.21	993	0.543098	0.077±0.13	785	0.337619	-0.33±0.41
SEC16B	rs516636	intergenic	Chr1:177855517	A	0.22	.05	[0.034-0.066] unit increase	3e-09	22344221	Body mass index	26,620 Japanese ancestry individuals	rs516636	IMPUTATION	A	C	0.16729	1021	0.267345	0.071±0.064	1018	0.233338	0.011±0.0093	1021	0.1322	0.0063±0.0042	981	0.331068	0.26±0.26	981	0.0357647	0.37±0.17	785	0.357654	-0.28±0.3
LYPLAL1	rs2605100	intergenic	Chr1:219644224	G	0.692	.04	[0.03-0.05] z-score unit increase	3e-08	19557161	Adiposity	38,580 European ancestry individuals	rs2605100	GWAS	G	A	0.3777	1034	0.31586	-0.047±0.047	1031	0.386971	-0.0059±0.0068	1034	0.510892	0.002±0.0031	994	0.061194	-0.36±0.19	994	0.753732	-0.036±0.11	786	0.15534	-0.44±0.31
LYPLAL1	rs11118316	intergenic	Chr1:219657163	A	0.44	NR	N/A	3e-09	22589738	Visceral adipose tissue/subcutaneous adipose tissue ratio	5,560 European ancestry women and 4,997 European ancestry men	rs11118316	IMPUTATION	A	G	0.32358	1009	0.303068	-0.05±0.048	1006	0.541428	-0.0043±0.007	1009	0.464202	0.0023±0.0032	969	0.23384	-0.23±0.2	969	0.298246	-0.12±0.12	752	0.0336169	1.2±0.57
LYPLAL1	rs2820464	intergenic	Chr1:219693220	G	0.66	1.16*	N/A	7e-09	23563607	Waist-hip ratio	4,774 European ancestry individuals with high waist-to-hip ratio, 5,481 European ancestry individuals with low waist-to-hip ratio	rs2820464	IMPUTATION	G	A	0.48597	1008	0.0013228	-0.23±0.072	1005	0.0521848	-0.013±0.0068	1008	0.33373	0.003±0.0031	968	0.000705546	-0.65±0.19	968	0.229087	-0.14±0.11	764	0.762638	0.093±0.31
LYPLAL1	rs4846567	intergenic	Chr1:219750717	G	0.28	.06	N/A	5e-33	20935629	Waist-hip ratio	Up to 77,167 European descent individuals	rs4846567	IMPUTATION	G	T	0.44486	1022	0.00593107	-0.19±0.07	1019	0.130148	-0.01±0.0069	1022	0.365254	0.0028±0.0031	983	0.00433558	-0.55±0.19	983	0.34073	-0.11±0.11	786	0.298675	0.4±0.39
LEPR	rs11208659	intron	Chr1:65979280	C	0.08	1.42*	[1.27-1.59]	2e-09	23563609	Obesity (early onset extreme)	1,509 European ancestry cases, 5,380 European ancestry controls	rs11208659	GWAS	C	T	0.0929	1007	0.987185	0.0014±0.085	1004	0.510875	-0.0081±0.012	1007	0.90721	-0.00065±0.0056	970	0.980853	0.0084±0.35	970	0.455893	-0.15±0.21	767	0.488953	-0.39±0.57
NEGR1	rs2815752	intergenic	Chr1:72812440	A	0.61	.13	[0.09-0.17] kg/m2 increase	2e-22	20935630	Body mass index	Up to 123,865 European ancestry individuals	rs2815752	GWAS	A	G	0.257	1033	0.104591	0.088±0.054	1030	0.0559	0.015±0.0078	1033	0.012238	0.0089±0.0035	993	0.021221	0.61±0.26	993	0.367229	0.12±0.13	785	0.636587	0.17±0.36
NEGR1	rs7531118	intergenic	Chr1:72837239	C	0.56	1.08*	N/A	2e-17	23563607	Obesity	93,015 European ancestry overweight individuals, 32,858 European ancestry individuals with class I obesity, 9,889 European ancestry individuals with class II obesity, 2,896 European ancestry individuals with class III obesity, up to 65,840 European ancestry controls	rs7531118	GWAS	C	T	0.4753	1031	0.994707	0.00031±0.047	1028	0.73203	0.0024±0.0069	1031	0.17852	0.0042±0.0031	991	0.664798	0.084±0.19	991	0.64571	-0.052±0.11	785	0.929337	-0.028±0.31
NEGR1	rs1993709	intergenic	Chr1:72838529	G	0.81	1.38*	[1.26-1.50]	5e-13	23563609	Obesity (early onset extreme)	1,509 European ancestry cases, 5,380 European ancestry controls	rs1993709	GWAS	G	A	0.1104	1033	0.100196	0.12±0.074	1030	0.041772	0.022±0.011	1033	0.009584	0.012±0.0048	993	0.281357	0.33±0.31	993	0.326875	0.17±0.18	786	0.54012	-0.3±0.5
TNNI3K	rs1514174	intron;intron	Chr1:74993063	C	0.44	1.04*	N/A	1e-08	23563607	Obesity	93,015 European ancestry overweight individuals, 32,858 European ancestry individuals with class I obesity, 9,889 European ancestry individuals with class II obesity, 2,896 European ancestry individuals with class III obesity, up to 65,840 European ancestry controls	rs1514174	IMPUTATION	C	T	0.41634	1034	0.610311	0.025±0.048	1031	0.949568	-0.00044±0.007	1034	0.989067	0.000043±0.0032	994	0.916942	0.021±0.2	994	0.758123	0.036±0.12	764	0.00633495	-0.85±0.31
ZZZ3	rs17381664	intron	Chr1:78048331	C	0.39	1.09*	N/A	3e-08	23563607	Obesity	93,015 European ancestry overweight individuals, 32,858 European ancestry individuals with class I obesity, 9,889 European ancestry individuals with class II obesity, 2,896 European ancestry individuals with class III obesity, up to 65,840 European ancestry controls	rs17381664	GWAS	C	T	0.4371	1033	0.429167	-0.038±0.047	1030	0.116729	-0.011±0.0069	1033	0.041155	-0.0063±0.0031	993	0.284336	-0.21±0.19	993	0.457335	-0.085±0.11	785	0.104211	-0.51±0.31
PTBP2	rs1555543	intergenic	Chr1:96944797	C	0.59	.06	[0.02-0.10] kg/m2 increase	4e-10	20935630	Body mass index	Up to 123,865 European ancestry individuals	rs1555543	IMPUTATION	C	A	0.39214	1007	0.45265	-0.036±0.048	1004	0.577535	-0.0039±0.0069	1007	0.754186	0.00099±0.0031	968	0.261932	-0.22±0.2	968	0.158306	-0.16±0.12	772	0.176	-0.49±0.36
COBLL1	rs13389219	intergenic	Chr2:165528876	C	0.57	1.13*	N/A	3e-08	23563607	Obesity	4,774 European ancestry individuals with high waist-to-hip ratio, 5,481 European ancestry individuals with low waist-to-hip ratio	rs13389219	IMPUTATION	C	T	0.23033	1001	0.210679	-0.068±0.055	999	0.192299	-0.01±0.0079	1001	0.602023	-0.0019±0.0036	961	0.146213	-0.33±0.23	961	0.953931	0.0077±0.13	786	0.337723	-0.3±0.32
GDF8	rs13034723	intergenic	Chr2:190985680	A	0.32	.07	[0.042-0.090] unit increase	2e-08	22344221	Body mass index	26,620 Japanese ancestry individuals	rs13034723	IMPUTATION	A	G	0.5004	1014	0.438127	0.035±0.046	1011	0.107196	0.011±0.0066	1014	0.0151942	0.0073±0.003	976	0.290998	0.2±0.19	976	0.11331	0.18±0.11	771	0.302919	0.32±0.32
IRS1	rs2943650	intergenic	Chr2:227105921	T	0.64	.03	N/A	4e-11	21706003	Adiposity	29,069 European ancestry individuals, 7,557 Asian Indian ancestry individuals	rs2943650	IMPUTATION	T	C	0.26114	1007	0.658666	0.024±0.054	1004	0.384687	0.0068±0.0078	1007	0.572046	0.002±0.0035	967	0.975777	0.0067±0.22	967	0.560702	0.075±0.13	775	0.891196	-0.043±0.32
ADCY3	rs7586879	intron	Chr2:25116977	T	0.34	.05	[0.029-0.065] unit increase	4e-08	23583978	Body mass index	37,956 African American individuals, 1,188 Nigerian individuals	rs7586879	IMPUTATION	T	C	0.22247	1030	0.576371	0.031±0.056	1027	0.743409	0.0027±0.0081	1030	0.780429	0.001±0.0037	991	0.98174	-0.0052±0.23	991	0.950893	-0.0084±0.14	782	0.237338	0.37±0.32
ADCY3,POMC	rs10182181	intergenic	Chr2:25150296	G	0.46	1.08*	N/A	1e-17	23563607	Obesity	93,015 European ancestry overweight individuals, 32,858 European ancestry individuals with class I obesity, 9,889 European ancestry individuals with class II obesity, 2,896 European ancestry individuals with class III obesity, up to 65,840 European ancestry controls	rs10182181	IMPUTATION	G	A	0.30555	1017	0.621863	0.024±0.05	1014	0.669322	0.0031±0.0072	1017	0.889769	0.00046±0.0033	978	0.538167	0.13±0.2	978	0.619311	0.06±0.12	772	0.500069	0.22±0.33
POMC	rs1561288	intron	Chr2:25369002	T	0.22	.06	[0.035-0.075] unit decrease	5e-08	23669352	Body mass index	Up to 13,627 European ancestry individuals	rs1561288	IMPUTATION	T	C	0.43922	1034	0.247612	-0.055±0.048	1031	0.222786	-0.0085±0.0069	1034	0.251978	-0.0036±0.0031	994	0.56908	-0.11±0.2	994	0.859385	-0.021±0.12	786	0.401313	-0.25±0.3
GCKR	rs780093	intron	Chr2:27742603	A	0.36	.19	[0.13-0.25] unit increase	2e-12	21386085	Waist Circumference - Triglycerides (WC-TG)	22,161 European ancestry individuals	rs780093	GWAS	A	G	0.3457	1034	0.258663	-0.055±0.049	1031	0.495527	-0.0048±0.0071	1034	0.893544	0.00043±0.0032	994	0.108567	0.64±0.4	994	0.275703	-0.13±0.12	786	0.452321	-0.24±0.32
C2orf16	rs1919128	missense	Chr2:27801759	A	0.82	.18	[0.12-0.24] unit decrease	2e-09	21386085	Waist Circumference - Triglycerides (WC-TG)	22,161 European ancestry individuals	rs1919128	IMPUTATION	A	G	0.45986	1034	0.0803837	0.081±0.046	1031	0.144042	0.0098±0.0067	1034	0.178053	0.0041±0.003	994	0.408097	0.16±0.19	994	0.0151035	0.27±0.11	781	0.574713	-0.27±0.48
CCDC121	rs3749147	missense;nearGene-5	Chr2:27851918	C	0.79	.18	[0.12-0.24] unit decrease	1e-09	21386085	Waist Circumference - Triglycerides (WC-TG)	22,161 European ancestry individuals	rs3749147	IMPUTATION	C	T	0.19237	1011	0.870712	0.0097±0.06	1008	0.787154	-0.0023±0.0086	1011	0.53262	-0.0024±0.0039	973	0.745221	-0.08±0.25	973	0.427337	0.11±0.14	777	0.37568	-0.37±0.42
FANCL	rs6731302	intron	Chr2:58833493	A	0.44	1.04*	N/A	2e-09	23563607	Obesity	93,015 European ancestry overweight individuals, 32,858 European ancestry individuals with class I obesity, 9,889 European ancestry individuals with class II obesity, 2,896 European ancestry individuals with class III obesity, up to 65,840 European ancestry controls	rs6731302	IMPUTATION	A	G	0.49274	1024	0.657449	0.021±0.048	1021	0.883288	-0.001±0.0069	1024	0.91017	0.00035±0.0031	985	0.738492	-0.066±0.2	985	0.298122	-0.12±0.11	786	0.388163	0.28±0.33
FANCL	rs887912	intergenic	Chr2:59302877	T	0.29	.10	[0.06-0.14] kg/m2 increase	2e-12	20935630	Body mass index	Up to 123,865 European ancestry individuals	rs887912	IMPUTATION	T	C	0.15821	1031	0.226618	0.078±0.064	1028	0.227818	0.011±0.0093	1034	0.402279	-0.0032±0.0038	991	0.405029	0.22±0.26	991	0.0621007	0.29±0.16	776	0.549102	0.29±0.48
TMEM18	rs7561317	intergenic	Chr2:644953	G	0.84	6.47*	[5.02-7.92] % SD	2e-18	19079260	Weight	80,969 individuals	rs7561317	GWAS	G	A	0.1331	1033	0.090188	0.12±0.069	1030	0.286279	0.011±0.01	1033	0.431432	0.0035±0.0045	993	0.371033	0.25±0.28	993	0.845271	0.032±0.16	785	0.648622	-0.21±0.46
THNSL2	rs1659258	intergenic	Chr2:88659588	A	0.92	NR	N/A	2e-08	22589738	Visceral fat	5,560 European ancestry women and 4,997 European ancestry men	rs1659258	IMPUTATION	A	G	0.038705	1034	0.0711903	-0.22±0.12	1031	0.0408537	-0.036±0.018	1034	0.559952	-0.0046±0.008	994	0.301392	-0.52±0.5	994	0.152671	-0.42±0.29	786	0.878102	0.076±0.49
LEKR1, CCNL1	rs1482853	intergenic	Chr3:156798473	C	0.620	.06	[0.036-0.076] mm increase	6e-21	23575227	Adiposity in newborns	1,053 Afro-Caribbean individuals, 1,351 European ancestry individuals, 866 Mexican American individuals, 1,195 Thai individuals	rs1482853	IMPUTATION	C	A	0.43573	1006	0.90539	0.0056±0.047	1003	0.914313	0.00073±0.0068	1006	0.492026	0.0021±0.003	967	0.847412	0.037±0.19	967	0.572814	-0.063±0.11	784	0.793485	0.15±0.57
ETV5	rs1516725	intron	Chr3:185824004	C	0.86	1.15*	N/A	3e-09	23563607	Obesity	93,015 European ancestry overweight individuals, 32,858 European ancestry individuals with class I obesity, 9,889 European ancestry individuals with class II obesity, 2,896 European ancestry individuals with class III obesity, up to 65,840 European ancestry controls	rs1516725	IMPUTATION	C	T	0.075795	1032	0.15431	0.12±0.087	1029	0.134989	0.019±0.013	1032	0.172798	0.0079±0.0058	992	0.158745	0.51±0.36	992	0.485561	0.15±0.21	786	0.55886	-0.46±0.78
SFRS10, ETV5, DGKG	rs7647305	intergenic	Chr3:185834290	C	0.77	4.42*	[3.09-5.75] % SD	7e-11	19079260	Body mass index	80,969 individuals	rs7647305	IMPUTATION	C	T	0.13825	987	0.108662	0.11±0.068	984	0.343536	0.0093±0.0099	987	0.8676	0.00075±0.0045	948	0.0635156	0.56±0.3	948	0.504569	0.11±0.17	775	0.818929	-0.081±0.36
ETV5	rs9816226	intergenic	Chr3:185834499	T	0.82	.14	[0.08-0.20] kg/m2 increase	2e-18	20935630	Body mass index	Up to 123,865 European ancestry individuals	rs9816226	IMPUTATION	T	A	0.10031	1023	0.0555106	0.15±0.077	1020	0.133845	0.017±0.011	1030	0.880565	-0.00047±0.0031	983	0.0366008	0.71±0.34	983	0.37882	0.17±0.19	786	0.0484266	-1.6±0.79
CCR3, CCR2	rs12636651	nearGene-5	Chr3:46282391	G	0.403	.05	N/A	7e-09	23251661	Obesity-related traits	815 related Hispanic ancestry children from 263 families	rs12636651	IMPUTATION	G	A	0.36708	990	0.0660645	-0.089±0.049	987	0.158978	-0.0099±0.007	990	0.220149	-0.0039±0.0032	951	0.137395	-0.3±0.2	951	0.376458	-0.1±0.12	769	0.328397	0.3±0.31
NISCH, STAB1	rs6784615	intron	Chr3:52506426	T	0.94	.04	N/A	4e-10	20935629	Waist-hip ratio	Up to 77,167 European descent individuals	rs6784615	IMPUTATION	T	C	0.041586	1034	0.129835	-0.18±0.12	1031	0.435932	-0.014±0.017	1034	0.545905	-0.0047±0.0078	994	0.256867	-0.57±0.5	994	0.468672	-0.21±0.29	772	0.982999	0.0067±0.31
ADAMTS9	rs6795735	intron	Chr3:64705365	C	0.41	.04	N/A	2e-16	20935629	Waist-hip ratio	Up to 77,167 European descent individuals	rs6795735	IMPUTATION	C	T	0.30416	1030	0.260067	0.058±0.051	1027	0.312461	0.0075±0.0074	1030	0.817758	0.00077±0.0033	990	0.235747	0.25±0.21	990	0.151794	0.17±0.12	782	0.14911	0.47±0.32
CADM2	rs13078807	intron	Chr3:85884150	G	0.2	1.06*	N/A	3e-11	23563607	Obesity	93,015 European ancestry overweight individuals, 32,858 European ancestry individuals with class I obesity, 9,889 European ancestry individuals with class II obesity, 2,896 European ancestry individuals with class III obesity, up to 65,840 European ancestry controls	rs13078807	GWAS	G	A	0.1071	1032	0.531454	0.045±0.073	1029	0.129396	0.018±0.012	1032	0.93085	0.00042±0.0048	992	0.390051	0.26±0.3	992	0.008758	0.5±0.19	784	0.110985	0.85±0.53
SLC39A8	rs13107325	missense	Chr4:103188709	T	0.07	.19	[0.11-0.27] kg/m2 increase	2e-13	20935630	Body mass index	Up to 123,865 European ancestry individuals	rs13107325	GWAS	T	C	0.0648	1034	0.537044	-0.063±0.1	1031	0.634441	-0.007±0.015	1034	0.499856	-0.0045±0.0066	994	0.457973	-0.31±0.42	994	0.607081	-0.12±0.24	786	0.053197	-1.3±0.67
GNPDA2	rs13130484	intergenic	Chr4:45175691	T	0.43	1.08*	N/A	4e-28	23563607	Obesity	93,015 European ancestry overweight individuals, 32,858 European ancestry individuals with class I obesity, 9,889 European ancestry individuals with class II obesity, 2,896 European ancestry individuals with class III obesity, up to 65,840 European ancestry controls	rs13130484	GWAS	T	C	0.3519	1033	0.226699	0.059±0.049	1030	0.051649	0.014±0.0071	1033	0.030624	0.007±0.0032	993	0.037823	0.55±0.26	993	0.005266	0.44±0.16	785	0.352755	0.3±0.32
GNPDA2	rs348495	intergenic	Chr4:45184442	G	0.34	.05	[0.035-0.067] unit increase	2e-10	23583978	Body mass index	37,956 African American individuals, 1,188 Nigerian individuals	rs348495	IMPUTATION	G	A	0.49705	1002	0.241913	0.055±0.047	999	0.237197	0.008±0.0068	1002	0.452982	0.0023±0.0031	964	0.217454	0.24±0.19	964	0.0146919	0.44±0.18	775	0.00433963	-0.88±0.31
ZNF608	rs4836133	intergenic	Chr5:124332103	A	0.48	.07	[0.03-0.11] kg/m2 increase	2e-09	20935630	Body mass index	Up to 123,865 European ancestry individuals	rs4836133	IMPUTATION	A	C	0.29715	1007	0.749113	-0.017±0.052	1004	0.637819	-0.0036±0.0076	1007	0.448068	-0.0026±0.0034	967	0.0699675	-0.39±0.22	967	0.265943	-0.14±0.12	781	0.311626	0.32±0.32
GALNT10	rs7708584	intergenic	Chr5:153543466	A	0.42	.02	[0.012-0.030] unit increase	5e-14	23583978	Body mass index	37,956 African American individuals, 1,188 Nigerian individuals	rs7708584	IMPUTATION	A	G	0.32513	1034	0.0993777	-0.11±0.065	1031	0.0317312	-0.02±0.0095	1019	0.0451343	0.0062±0.0031	994	0.609164	0.11±0.21	994	0.281416	-0.13±0.12	785	0.427087	-0.28±0.35
CPEB4	rs6861681	intron	Chr5:173362458	A	0.34	.02	N/A	2e-09	20935629	Waist-hip ratio	Up to 77,167 European descent individuals	rs6861681	IMPUTATION	A	G	0.18182	1034	0.0654599	-0.12±0.067	1031	0.173148	-0.012±0.0087	1034	0.304195	-0.0041±0.004	994	0.123489	-0.38±0.24	994	0.74127	-0.048±0.15	772	0.878155	-0.047±0.31
C5orf37	rs2307111	missense	Chr5:75003678	T	0.6	1.07*	N/A	3e-12	23563607	Obesity	93,015 European ancestry overweight individuals, 32,858 European ancestry individuals with class I obesity, 9,889 European ancestry individuals with class II obesity, 2,896 European ancestry individuals with class III obesity, up to 65,840 European ancestry controls	rs2307111	GWAS	T	C	0.4289	1034	0.655398	0.022±0.049	1031	0.939976	0.00054±0.0071	1034	0.67976	-0.0013±0.0032	994	0.732851	-0.069±0.2	994	0.900546	0.015±0.12	786	0.28725	0.34±0.32
PCSK1	rs261967	intergenic	Chr5:95850250	C	0.41	3.77*	[2.26-5.28] % increase	5e-09	22344219	Body mass index	7,739 Chinese ancestry individuals, 2,194 Japanese ancestry individuals, 8,838 Korean ancestry individuals, 2,522 Malay ancestry individuals, 1,999 Han Chinese individuals, 1,992 Singapore Chinese individuals, 2,431 Chinese, Malay and Asian Indian individuals	rs261967	IMPUTATION	C	A	0.48888	1034	0.773195	-0.013±0.046	1031	0.930192	-0.00058±0.0067	1034	0.572073	-0.0017±0.003	994	0.390012	0.16±0.19	994	0.857793	0.02±0.11	785	0.114117	0.5±0.31
RSPO3	rs9491696	intron	Chr6:127452639	G	0.52	.05	N/A	2e-32	20935629	Waist-hip ratio	Up to 77,167 European descent individuals	rs9491696	IMPUTATION	G	C	0.43859	1026	0.0908118	0.078±0.046	1023	0.0224673	0.015±0.0067	1031	0.0455325	-0.0065±0.0033	987	0.0891545	0.32±0.19	987	0.213763	0.14±0.11	781	0.169285	1.1±0.8
RSPO3	rs7745274	intron	Chr6:127509157	A	0.55	1.15*	N/A	9e-10	23563607	Obesity	4,774 European ancestry individuals with high waist-to-hip ratio, 5,481 European ancestry individuals with low waist-to-hip ratio	rs7745274	IMPUTATION	A	G	0.42914	1019	0.68	0.019±0.047	1016	0.247886	0.0079±0.0068	1030	0.263894	0.0036±0.0032	980	0.400211	0.16±0.19	980	0.343459	0.11±0.11	786	0.0245683	-0.76±0.34
CDKAL1	rs9356744	intron	Chr6:20685486	T	0.58	3.39*	[1.90-4.88] % increase	2e-11	22344219	Body mass index	7,739 Chinese ancestry individuals, 2,194 Japanese ancestry individuals, 8,838 Korean ancestry individuals, 2,522 Malay ancestry individuals, 1,999 Han Chinese individuals, 1,992 Singapore Chinese individuals, 2,431 Chinese, Malay and Asian Indian individuals	rs9356744	IMPUTATION	T	C	0.31262	1034	0.967337	0.002±0.05	1031	0.633397	0.0034±0.0072	1026	0.00743399	-0.0081±0.003	994	0.933774	-0.017±0.2	994	0.31184	0.12±0.12	780	0.0107615	-1.1±0.43
CDKAL1	rs2206734	intron	Chr6:20694884	C	0.59	.04	[0.027-0.051] unit increase	1e-11	22344221	Body mass index	26,620 Japanese ancestry individuals	rs2206734	GWAS	C	T	0.2007	1034	0.621502	0.029±0.058	1031	0.830376	0.0018±0.0084	1034	0.583425	0.0021±0.0038	994	0.931809	0.02±0.24	994	0.494839	0.096±0.14	786	0.387924	0.32±0.38
NUDT3, HMGA1	rs206936	intron;intron	Chr6:34302869	G	0.21	.06	[0.02-0.10] kg/m2 increase	3e-08	20935630	Body mass index	Up to 123,865 European ancestry individuals	rs206936	GWAS	G	A	0.4879	1034	0.273634	0.053±0.048	1031	0.601669	0.0037±0.0071	1034	0.406492	-0.0027±0.0032	994	0.526312	0.13±0.2	994	0.419447	0.096±0.12	786	0.632947	-0.15±0.7
VEGFA	rs6905288	intergenic	Chr6:43758873	A	0.56	.05	N/A	2e-26	20935629	Waist-hip ratio	Up to 77,167 European descent individuals	rs6905288	FAILED IMPUTATION	NA	NA	NA	NA	NA	NA	NA	NA	NA	NA	NA	NA	NA	NA	NA	NA	NA	NA	NA	NA	NA
TFAP2B	rs2207139	intergenic	Chr6:50845490	G	0.18	1.20*	N/A	3e-19	23563607	Obesity	93,015 European ancestry overweight individuals, 32,858 European ancestry individuals with class I obesity, 9,889 European ancestry individuals with class II obesity, 2,896 European ancestry individuals with class III obesity, up to 65,840 European ancestry controls	rs2207139	IMPUTATION	G	A	0.32882	1034	0.0436144	0.098±0.049	1031	0.0433146	0.014±0.0071	1034	0.0650749	0.006±0.0032	994	0.00770018	0.53±0.2	994	0.132088	0.18±0.12	783	0.524777	0.25±0.4
LY86	rs1294421	intergenic	Chr6:6743149	G	0.39	.03	N/A	2e-17	20935629	Waist-hip ratio	Up to 77,167 European descent individuals	rs1294421	IMPUTATION	G	T	0.45898	1023	0.544446	0.029±0.047	1020	0.460582	0.005±0.0068	1023	0.956266	0.00017±0.003	984	0.332475	0.19±0.19	984	0.117101	0.17±0.11	785	0.604726	0.18±0.35
RREB1	rs6931262	intron	Chr6:7217517	T	0.25	.06	[0.04-0.08] unit increase	3e-08	23966867	BMI	Up to 7,606 African American individuals	rs6931262	GWAS	T	C	0.0305	1034	0.668837	-0.061±0.14	1031	0.643108	-0.0096±0.021	1034	0.885457	-0.0014±0.0094	994	0.537281	-0.36±0.58	994	0.985116	-0.00630.34	786	0.749476	0.29±0.91
NFE2L3	rs1055144	ncRNA	Chr7:25871109	T	0.21	.04	N/A	1e-24	20935629	Waist-hip ratio	Up to 77,167 European descent individuals	rs1055144	IMPUTATION	T	C	0.20461	1022	0.660383	-0.025±0.058	1019	0.703258	-0.0032±0.0084	1022	0.983429	-0.000079±0.0038	982	0.295931	-0.25±0.24	982	0.831502	0.03±0.14	786	0.356863	0.37±0.4
MIR148A, NFE2L3	rs10261878	intergenic	Chr7:25950545	C	0.94	.03	[0.022-0.042] unit increase	1e-10	23583978	Body mass index	37,956 African American individuals, 1,188 Nigerian individuals	rs10261878	IMPUTATION	C	A	0.075001	1027	0.86247	0.016±0.09	1024	0.605775	-0.0067±0.013	1027	0.095534	-0.0096±0.0058	987	0.758955	-0.11±0.37	987	0.00850654	-0.55±0.21	781	0.158759	0.82±0.58
TRHR	rs7832552	intron	Chr8:110115676	T	0.32	.10	[0.04-0.16] kg increase	4e-10	19268274	Body mass (lean)	1,000 individuals	rs7832552	GWAS	T	C	0.4067	1034	0.46677	0.033±0.045	1031	0.459627	0.0048±0.0066	1034	0.095846	0.005±0.003	994	0.856357	0.033±0.18	994	0.155007	0.15±0.11	786	0.302899	0.31±0.3
HNF4G	rs4735692	intergenic	Chr8:76615663	A	0.58	1.04*	N/A	4e-10	23563607	Obesity	93,015 European ancestry overweight individuals, 32,858 European ancestry individuals with class I obesity, 9,889 European ancestry individuals with class II obesity, 2,896 European ancestry individuals with class III obesity, up to 65,840 European ancestry controls	rs4735692	GWAS	A	G	0.4093	1025	0.94071	-0.0036±0.048	1022	0.486794	-0.0048±0.0069	1025	0.44753	-0.0024±0.0032	986	0.48792	-0.14±0.2	986	0.948266	-0.0076±0.12	778	0.667755	0.14±0.32
MSRA	rs7826222	intergenic	Chr8:9860080	G	0.183	.04	[0.03-0.05] z-score unit increase	9e-09	19557161	Adiposity	38,580 European ancestry individuals	rs7826222	FAILED IMPUTATION	NA	NA	NA	NA	NA	NA	NA	NA	NA	NA	NA	NA	NA	NA	NA	NA	NA	NA	NA	NA	NA
XPA, FOXE1	rs1443438	intergenic	Chr9:100550028	A	0.253	.04	N/A	1e-09	23251661	Obesity-related traits	815 related Hispanic ancestry children from 263 families	rs1443438	GWAS	A	G	0.3285	1032	0.718689	-0.018±0.049	1029	0.55214	-0.0042±0.0071	1032	0.509961	-0.0021±0.0032	992	0.963764	-0.0092±0.2	992	0.463545	-0.087±0.12	784	0.844347	0.063±0.34
DFNB31	rs79509430	missense	Chr9:117240906	A	0.068	.06	N/A	2e-08	23251661	Obesity-related traits	815 related Hispanic ancestry children from 263 families	rs79509430	FAILED IMPUTATION	NA	NA	NA	NA	NA	NA	NA	NA	NA	NA	NA	NA	NA	NA	NA	NA	NA	NA	NA	NA	NA
LHX2, DENND1A	rs2075064	intron	Chr9:126783847	T	0.13	.07	[0.05-0.09] unit decrease	2e-08	23966867	BMI	Up to 10,027 African American individuals	rs2075064	GWAS	T	C	0.4802	1034	0.236823	-0.057±0.048	1031	0.191167	-0.0092±0.0070	1034	0.37835	-0.0028±0.0032	994	0.054777	-0.38±0.20	994	0.043035	-0.24±0.12	786	0.277611	-0.35±0.33
ABO	rs657152	intron	Chr9:136139265	A	0.254	.04	N/A	2e-08	23251661	Obesity-related traits	815 related Hispanic ancestry children from 263 families	rs657152	GWAS	A	C	0.2626	1034	0.22406	-0.065±0.053	1031	0.329357	-0.0075±0.0077	1034	0.891845	0.00048±0.0035	994	0.393995	-0.19±0.22	994	0.645217	-0.059±0.13	786	0.406876	-0.29±0.36
LRRN6C	rs10968576	intron	Chr9:28414339	G	0.31	.11	[0.07-0.15] kg/m2 increase	3e-13	20935630	Body mass index	Up to 123,865 European ancestry individuals	rs10968576	GWAS	G	A	0.2611	1034	0.580852	-0.029±0.053	1031	0.541111	-0.0047±0.0077	1034	0.235731	-0.0042±0.0035	994	0.939797	-0.016±0.22	994	0.544041	-0.078±0.13	786	0.774319	0.1±0.35
LINGO2	rs1412239	intron	Chr9:28425515	G	0.32	1.11*	N/A	2e-10	23563607	Obesity	93,015 European ancestry overweight individuals, 32,858 European ancestry individuals with class I obesity, 9,889 European ancestry individuals with class II obesity, 2,896 European ancestry individuals with class III obesity, up to 65,840 European ancestry controls	rs1412239	FAILED IMPUTATION	NA	NA	NA	NA	NA	NA	NA	NA	NA	NA	NA	NA	NA	NA	NA	NA	NA	NA	NA	NA	NA
KLF9	rs11142387	intergenic	Chr9:72998332	C	0.46	.04	[0.018-0.062] unit increase	1e-09	22344221	Body mass index	26,620 Japanese ancestry individuals	rs11142387	GWAS	C	A	0.457	1034	0.741002	0.016±0.047	1031	0.791783	0.0018±0.0068	1034	0.700104	-0.0012±0.0031	994	0.846588	-0.038±0.19	994	0.698524	0.044±0.11	786	0.510293	0.2±0.3
RASGEF1A	rs28461806	intron	Chr10:43755754	G	0.049	.05	N/A	5e-08	23251661	Obesity-related traits	815 related Hispanic ancestry children from 263 families	rs28461806	FAILED IMPUTATION	NA	NA	NA	NA	NA	NA	NA	NA	NA	NA	NA	NA	NA	NA	NA	NA	NA	NA	NA	NA	NA
KCNMA1	rs2116830	intron	Chr10:78646536	G	0.80	1.26*	[1.12-1.41]	3e-10	21708048	Obesity	164 morbidly obese European ancestry individuals, 163 lean European ancestry individuals	rs2116830	IMPUTATION	G	T	0.12864	1022	0.240353	0.087±0.074	1019	0.444492	0.0081±0.011	1022	0.706535	0.0018±0.0048	982	0.337178	0.29±0.3	982	0.340694	0.17±0.18	764	0.00241777	-0.94±0.31
ZNF259	rs2075290	intron	Chr11:116653296	C	0.06	.41	[0.31-0.51] unit increase	1e-16	21386085	Waist Circumference - Triglycerides (WC-TG)	22,161 European ancestry individuals	rs2075290	IMPUTATION	C	T	0.13507	1027	0.658753	0.031±0.071	1024	0.959942	0.00052±0.01	1027	0.863971	0.00079±0.0046	987	0.271105	0.32±0.29	987	0.570884	-0.097±0.17	786	0.236869	1.4±1.2
ZNF259, APOA5	rs3741298	intron	Chr11:116657561	G	0.48	.04	N/A	3e-08	23251661	Obesity-related traits	815 related Hispanic ancestry children from 263 families	rs3741298	IMPUTATION	G	A	0.40438	1010	0.481656	0.036±0.05	1007	0.956531	0.0004±0.0073	1010	0.782221	-0.00091±0.0033	971	0.589503	0.11±0.21	971	0.454159	-0.09±0.12	777	0.793683	0.08±0.31
BDNF	rs988712	intron	Chr11:27563382	G	0.75	1.36*	[1.20-1.55]	5e-17	21708048	Obesity	164 morbidly obese European ancestry individuals, 163 lean European ancestry individuals	rs988712	IMPUTATION	G	T	0.24533	1021	0.119317	-0.1±0.065	1018	0.0585855	0.035±0.018	1034	0.640071	-0.0016±0.0033	981	0.0527722	-0.52±0.27	981	0.766682	-0.039±0.13	786	0.0440329	-0.93±0.46
BDNF	rs925946	intron	Chr11:27667202	T	0.34	3.85*	[2.62-5.08] % SD	9e-10	19079260	Body mass index	80,969 individuals	rs925946	IMPUTATION	T	G	0.22249	1034	0.807822	0.014±0.057	1031	0.719756	-0.003±0.0083	1034	0.331836	-0.0032±0.0033	994	0.948645	-0.015±0.24	994	0.170134	-0.19±0.14	786	0.165941	0.58±0.42
BDNF	rs10767664	intron	Chr11:27725986	A	0.78	.19	[0.13-0.25] kg/m2 increase	5e-26	20935630	Body mass index	Up to 123,865 European ancestry individuals	rs10767664	IMPUTATION	A	T	0.20101	1031	0.250139	0.069±0.06	1028	0.466013	0.0063±0.0087	1031	0.418025	0.0032±0.004	991	0.81065	0.058±0.24	991	0.661332	-0.064±0.15	784	0.705916	-0.18±0.49
MTCH2	rs10838738	intron	Chr11:47663049	G	0.34	.07	[0.01-0.13] kg/m2 increase	5e-09	19079261	Body mass index	32,387 individuals	rs10838738	GWAS	G	A	0.3985	1034	0.062264	-0.088±0.047	1031	0.104411	-0.011±0.0069	1034	0.042663	-0.0064±0.0031	994	0.130446	-0.3±0.2	994	0.390229	-0.1±0.12	786	0.702031	0.12±0.31
GLYAT	rs2507838	intergenic	Chr11:58472799	A	0.03	NR	N/A	2e-08	23108985	Body mass (lean)	1,627 Han Chinese individuals	rs2507838	IMPUTATION	A	C	0.017391	1034	0.885386	-0.026±0.18	1031	0.982793	0.00055±0.026	1034	0.863161	0.002±0.012	994	0.554365	0.45±0.75	994	0.467578	-0.32±0.44	764	0.919196	0.036±0.36
PACS1	rs564343	intron	Chr11:65895166	A	0.41	1.22*	[1.15-1.31]	2e-09	23563609	Obesity (early onset extreme)	1,509 European ancestry cases, 5,380 European ancestry controls	rs564343	IMPUTATION	A	G	0.40352	1011	0.367303	-0.041±0.046	1008	0.460298	-0.005±0.0067	1011	0.677998	-0.0013±0.0031	971	0.694377	-0.074±0.19	971	0.860764	0.02±0.11	785	0.42597	-0.28±0.35
RPL27A, TUB	rs4929949	intron	Chr11:8604593	C	0.52	.06	[0.02-0.10] kg/m2 increase	3e-09	20935630	Body mass index	Up to 123,865 European ancestry individuals	rs4929949	IMPUTATION	C	T	0.49068	1023	0.765996	0.014±0.046	1020	0.692981	-0.0026±0.0067	1023	0.066603	-0.0056±0.003	984	0.403047	0.16±0.19	984	0.846679	-0.022±0.11	780	0.499772	-0.22±0.33
RPL27A	rs11042023	missense	Chr11:8662516	C	0.65	1.07*	N/A	1e-11	23563607	Obesity	93,015 European ancestry overweight individuals, 32,858 European ancestry individuals with class I obesity, 9,889 European ancestry individuals with class II obesity, 2,896 European ancestry individuals with class III obesity, up to 65,840 European ancestry controls	rs11042023	GWAS	C	T	0.4444	1034	0.79854	-0.012±0.045	1031	0.345176	-0.0062±0.0066	1034	0.017112	-0.0071±0.003	994	0.651746	0.084±0.19	994	0.252192	-0.13±0.11	786	0.330332	-0.29±0.3
MTNR1B, LOC642791	rs10830963	intron	Chr11:92708710	G	0.205	.05	N/A	4e-08	23251661	Obesity-related traits	815 related Hispanic ancestry children from 263 families	rs10830963	GWAS	G	C	0.1977	1032	0.879869	-0.0088±0.058	1029	0.573235	0.0047±0.0084	1032	0.185685	0.005±0.0038	992	0.994472	-0.0017±0.24	992	0.396314	0.12±0.14	784	0.959209	-0.019±0.38
ITPR2, SSPN	rs718314	intergenic	Chr12:26453283	G	0.74	.04	N/A	2e-17	20935629	Waist-hip ratio	Up to 77,167 European descent individuals	rs718314	IMPUTATION	G	A	0.48571	1032	0.581888	-0.025±0.046	1029	0.363465	-0.006±0.0066	1032	0.387088	-0.0026±0.003	992	0.618337	-0.093±0.19	992	0.659561	-0.048±0.11	783	0.190069	0.55±0.42
LOC144233	rs10875976	intron	Chr12:50226467	A	0.49	1.04*	N/A	2e-10	23563607	Obesity	93,015 European ancestry overweight individuals, 32,858 European ancestry individuals with class I obesity, 9,889 European ancestry individuals with class II obesity, 2,896 European ancestry individuals with class III obesity, up to 65,840 European ancestry controls	rs10875976	GWAS	A	G	0.3003	1034	0.075426	-0.11±0.062	1031	0.224158	-0.0089±0.0073	1034	0.662076	-0.0015±0.0033	994	0.307337	-0.21±0.21	994	0.421853	-0.098±0.12	786	0.471575	-0.24±0.33
LOC144233	rs7138803	intergenic	Chr12:50247468	A	0.38	1.09*	N/A	1e-20	23563607	Obesity	93,015 European ancestry overweight individuals, 32,858 European ancestry individuals with class I obesity, 9,889 European ancestry individuals with class II obesity, 2,896 European ancestry individuals with class III obesity, up to 65,840 European ancestry controls	rs7138803	GWAS	A	G	0.2592	1034	0.584396	-0.029±0.053	1031	0.359741	-0.0071±0.0077	1034	0.32631	-0.0034±0.0035	994	0.882615	-0.032±0.22	994	0.17241	-0.18±0.13	786	0.752498	-0.11±0.35
HOXC13	rs1443512	intergenic	Chr12:54342684	A	0.24	.04	N/A	6e-16	20935629	Waist-hip ratio	Up to 77,167 European descent individuals	rs1443512	GWAS	A	C	0.1962	1032	0.539876	-0.035±0.058	1029	0.697338	-0.0033±0.0084	1032	0.697825	0.0015±0.0038	992	0.950014	-0.015±0.24	992	0.524126	-0.089±0.14	784	0.771901	0.11±0.38
RMST	rs11109072	intron	Chr12:97901270	A	0.03	1.67*	[1.41-1.99]	4e-09	23563609	Obesity (early onset extreme)	1,509 European ancestry cases, 5,380 European ancestry controls	rs11109072	IMPUTATION	A	C	0.10129	1021	0.117959	0.12±0.078	1018	0.534306	0.007±0.011	1021	0.405777	-0.0042±0.0051	981	0.110593	0.51±0.32	981	0.528795	0.12±0.19	785	0.829911	-0.12±0.56
COL4A1	rs494558	intron	Chr13:110929162	G	0.078	.05	N/A	5e-08	23251661	Obesity-related traits	815 related Hispanic ancestry children from 263 families	rs494558	GWAS	G	A	0.0571	1034	0.630854	0.049±0.1	1031	0.779226	0.0041±0.015	1034	0.348921	-0.0063±0.0067	994	0.806455	0.1±0.41	994	0.485376	-0.17±0.25	786	0.40205	0.56±0.67
MTIF3, GTF3A	rs4771122	intron	Chr13:28020180	G	0.24	.09	[0.03-0.15] kg/m2 increase	9e-10	20935630	Body mass index	Up to 123,865 European ancestry individuals	rs4771122	FAILED IMPUTATION	NA	NA	NA	NA	NA	NA	NA	NA	NA	NA	NA	NA	NA	NA	NA	NA	NA	NA	NA	NA	NA
OLFM4	rs9568856	intergenic	Chr13:54064981	A	0.158	1.22*	[1.140-1.294]	2e-09	22484627	Obesity	5,530 European ancestry cases, 8,318 European ancestry controls	rs9568856	GWAS	A	G	0.3138	1034	0.339214	-0.047±0.049	1031	0.19599	-0.0092±0.0071	1034	0.313849	-0.0032±0.0032	994	0.058706	-0.49±0.26	994	0.017143	-0.37±0.16	786	0.439524	-0.25±0.32
OLFM4	rs9568867	intergenic	Chr13:54107352	A	0.13	1.15*	N/A	2e-09	23563607	Obesity	93,015 European ancestry overweight individuals, 32,858 European ancestry individuals with class I obesity, 9,889 European ancestry individuals with class II obesity, 2,896 European ancestry individuals with class III obesity, up to 65,840 European ancestry controls	rs9568867	IMPUTATION	A	G	0.29358	1031	0.587661	0.027±0.05	1028	0.708962	-0.0027±0.0072	1023	0.460894	-0.0038±0.0052	991	0.46741	0.15±0.2	991	0.533137	-0.075±0.12	782	0.846814	0.36±1.9
HS6ST3	rs7989336	intron	Chr13:97017548	A	0.47	1.10*	N/A	1e-08	23563607	Obesity	93,015 European ancestry overweight individuals, 32,858 European ancestry individuals with class I obesity, 9,889 European ancestry individuals with class II obesity, 2,896 European ancestry individuals with class III obesity, up to 65,840 European ancestry controls	rs7989336	IMPUTATION	A	G	0.37737	1030	0.851793	0.0091±0.049	1027	0.593967	-0.0038±0.0071	1014	0.824101	0.00068±0.0031	990	0.776945	0.057±0.2	990	0.941722	0.0087±0.12	785	0.0904722	0.74±0.44
PRKD1	rs11847697	intergenic	Chr14:30515112	T	0.04	.17	[0.07-0.27] kg/m2 increase	6e-11	20935630	Body mass index	Up to 123,865 European ancestry individuals	rs11847697	IMPUTATION	T	C	0.080825	994	0.0942313	0.14±0.087	991	0.159765	0.018±0.013	994	0.443816	0.0044±0.0057	958	0.144404	0.53±0.36	958	0.251621	0.24±0.21	784	0.893196	0.077±0.57
PRKCH	rs1957894	intron	Chr14:61908111	T	0.06	1.50*	[1.32-1.70]	3e-10	23563609	Obesity (early onset extreme)	1,509 European ancestry cases, 5,380 European ancestry controls	rs1957894	IMPUTATION	T	G	0.10355	1034	0.771758	-0.022±0.075	1031	0.698126	-0.0042±0.011	1034	0.478284	-0.0035±0.0049	994	0.691533	-0.12±0.31	994	0.318849	-0.18±0.18	768	0.309106	-0.34±0.33
TMEM229B	rs17104363	UTR-3	Chr14:67939483	G	0.05	.04	N/A	5e-08	23251661	Obesity-related traits	815 related Hispanic ancestry children from 263 families	rs17104363	GWAS	G	A	0.089	1034	0.295439	-0.087±0.083	1031	0.452241	-0.009±0.012	1034	0.076212	-0.0096±0.0054	994	0.415966	-0.28±0.34	994	0.439702	-0.15±0.2	786	0.969709	-0.02±0.53
NRXN3	rs7141420	intron	Chr14:79899454	T	0.52	1.08*	N/A	1e-17	23563607	Obesity	93,015 European ancestry overweight individuals, 32,858 European ancestry individuals with class I obesity, 9,889 European ancestry individuals with class II obesity, 2,896 European ancestry individuals with class III obesity, up to 65,840 European ancestry controls	rs7141420	GWAS	T	C	0.3694	1034	0.334131	0.046±0.048	1031	0.151686	0.0099±0.0069	1034	0.098688	0.0051±0.0031	994	0.095787	0.33±0.2	994	0.028849	0.25±0.11	786	0.215311	0.39±0.31
NRXN3	rs2370983	intron	Chr14:79903376	A	0.62	1.04*	N/A	3e-09	23563607	Obesity	93,015 European ancestry overweight individuals, 32,858 European ancestry individuals with class I obesity, 9,889 European ancestry individuals with class II obesity, 2,896 European ancestry individuals with class III obesity, up to 65,840 European ancestry controls	rs2370983	IMPUTATION	A	G	0.27351	1033	0.489783	0.035±0.051	1030	0.310002	0.0075±0.0074	1033	0.147991	0.0048±0.0034	993	0.157899	0.3±0.21	993	0.0389833	0.26±0.12	782	0.823587	-0.11±0.49
NRXN3	rs10150332	intron	Chr14:79936964	C	0.21	.13	[0.07-0.19] kg/m2 increase	3e-11	20935630	Body mass index	Up to 123,865 European ancestry individuals	rs10150332	IMPUTATION	C	T	0.19126	1027	0.0256028	0.15±0.068	1024	0.0357462	0.021±0.0099	1027	0.537219	0.0023±0.0038	987	0.0390086	0.58±0.28	987	0.00732863	0.45±0.17	780	0.606933	0.19±0.37
ARHGAP11A, SCG5	rs8037818	intron	Chr15:32927476	G	0.181	.04	N/A	5e-08	23251661	Obesity-related traits	815 related Hispanic ancestry children from 263 families	rs8037818	GWAS	G	A	0.1789	1034	0.565798	-0.036±0.062	1031	0.915538	0.00095±0.0089	1034	0.086058	-0.021±0.012	994	0.906485	0.03±0.25	994	0.166651	0.21±0.15	786	0.790871	-0.11±0.46
MAP2K5	rs4776970	intron	Chr15:68080886	A	0.22	2.55*	[0.79-4.31] % increase	2e-09	22344219	Body mass index	7,739 Chinese ancestry individuals, 2,194 Japanese ancestry individuals, 8,838 Korean ancestry individuals, 2,522 Malay ancestry individuals, 1,999 Han Chinese individuals, 1,992 Singapore Chinese individuals, 2,431 Chinese, Malay and Asian Indian individuals	rs4776970	IMPUTATION	A	T	0.42021	1034	0.0111673	0.12±0.046	1031	0.018844	0.016±0.0066	1034	0.551424	0.0018±0.003	994	0.117831	0.29±0.19	994	0.216477	0.14±0.11	768	0.36269	0.28±0.31
MAP2K5, LBXCOR1	rs2241423	intron	Chr15:68086838	G	0.78	.13	[0.09-0.17] kg/m2 increase	1e-18	20935630	Body mass index	Up to 123,865 European ancestry individuals	rs2241423	GWAS	G	A	0.4879	1034	0.129408	0.07±0.046	1031	0.156202	0.0095±0.0067	1034	0.957996	-0.00016±0.003	994	0.283501	0.2±0.19	994	0.70231	0.043±0.11	786	0.621333	0.15±0.3
GPRC5B	rs11639988	intergenic	Chr16:19944363	A	0.86	1.15*	N/A	4e-09	23563607	Obesity	93,015 European ancestry overweight individuals, 32,858 European ancestry individuals with class I obesity, 9,889 European ancestry individuals with class II obesity, 2,896 European ancestry individuals with class III obesity, up to 65,840 European ancestry controls	rs11639988	IMPUTATION	A	G	0.090191	1031	0.441676	0.061±0.079	1028	0.503548	0.0077±0.012	1031	0.604591	0.0027±0.0052	991	0.298817	0.34±0.33	991	0.597435	0.1±0.19	784	0.892095	-0.078±0.57
GP2	rs12597579	intergenic	Chr16:20257867	C	0.80	4.09*	[2.21-5.97] % increase	1e-08	22344219	Body mass index	7,739 Chinese ancestry individuals, 2,194 Japanese ancestry individuals, 8,838 Korean ancestry individuals, 2,522 Malay ancestry individuals, 1,999 Han Chinese individuals, 1,992 Singapore Chinese individuals, 2,431 Chinese, Malay and Asian Indian individuals	rs12597579	IMPUTATION	C	T	0.056368	1027	0.7506	0.033±0.11	1024	0.438734	-0.012±0.015	1027	0.277361	-0.0074±0.0068	987	0.757385	0.13±0.43	987	0.809272	0.061±0.25	786	0.435053	0.23±0.3
SH2B1	rs7498665	missense	Chr16:28883241	G	0.4	1.07*	N/A	3e-13	23563607	Obesity	93,015 European ancestry overweight individuals, 32,858 European ancestry individuals with class I obesity, 9,889 European ancestry individuals with class II obesity, 2,896 European ancestry individuals with class III obesity, up to 65,840 European ancestry controls	rs7498665	IMPUTATION	G	A	0.42311	1034	0.234626	0.056±0.047	1031	0.127607	0.01±0.0068	1034	0.79448	0.00079±0.003	994	0.0357017	0.4±0.19	994	0.567966	0.064±0.11	778	0.409414	-0.43±0.52
ADCY9	rs2531995	UTR-3	Chr16:4013467	T	0.61	1.07*	N/A	4e-08	23563607	Obesity	93,015 European ancestry overweight individuals, 32,858 European ancestry individuals with class I obesity, 9,889 European ancestry individuals with class II obesity, 2,896 European ancestry individuals with class III obesity, up to 65,840 European ancestry controls	rs2531995	GWAS	T	C	0.3969	1033	0.015904	0.11±0.047	1030	0.054632	0.013±0.0068	1033	0.415948	0.0025±0.0031	993	0.006785	0.52±0.19	993	0.176443	0.15±0.11	785	0.024987	0.7±0.31
FTO	rs6499640	intron	Chr16:53769677	A	0.65	5.50*	[4.07-6.93] % SD	6e-14	19079260	Weight	80,969 individuals	rs6499640	GWAS	A	G	0.4072	1034	0.108141	0.076±0.047	1031	0.302513	0.0071±0.0069	1034	0.706242	0.0012±0.0031	994	0.330537	0.19±0.2	994	0.550373	0.069±0.12	786	0.905813	-0.037±0.32
FTO	rs9941349	intron	Chr16:53825488	T	0.43	1.48*	[1.33-1.66]	6e-12	19553259	Obesity (extreme)	775 European ancestry cases, 3,197 European ancestry controls	rs9941349	IMPUTATION	T	C	0.2657	1033	0.000774926	0.18±0.053	1030	0.00312746	0.023±0.0077	1034	0.00715648	0.011±0.0043	993	0.00100904	0.72±0.22	993	0.0518562	0.25±0.13	769	0.242559	-0.54±0.46
FTO	rs17817964	intron	Chr16:53828066	T	0.12	.07	[0.051-0.095] unit increase	1e-10	23583978	Body mass index	37,956 African American individuals, 1,188 Nigerian individuals	rs17817964	IMPUTATION	T	C	0.22351	1019	0.00544016	0.15±0.056	1016	0.0170613	0.019±0.0081	1019	0.714296	0.0013±0.0037	979	0.00663352	0.62±0.23	979	0.087212	0.23±0.14	786	0.357092	0.37±0.4
MAF	rs1424233	intergenic	Chr16:79682751	A	0.43	1.12*	[1.00-1.24]	4e-13	19151714	Obesity	695 obese adults, 685 obese children, 731 lean adults, 685 lean children	rs1424233	IMPUTATION	A	G	0.34925	1016	0.910484	0.0054±0.048	1013	0.936848	0.00055±0.0069	1016	0.653138	-0.0014±0.0031	977	0.442155	0.15±0.2	977	0.909984	0.013±0.12	786	0.632392	-0.15±0.31
HOXB5	rs9299	UTR-3;intron	Chr17:46669430	T	0.65	1.14*	[1.094-1.196]	4e-09	22484627	Obesity	5,530 European ancestry cases, 8,318 European ancestry controls	rs9299	GWAS	A	G	0.3757	1034	0.134925	-0.07±0.047	1031	0.253941	-0.0078±0.0068	1034	0.388805	-0.0027±0.0031	994	0.093069	-0.32±0.19	994	0.083928	-0.2±0.11	786	0.080078	-0.54±0.31
RPTOR	rs7503807	intron	Chr17:78591111	A	0.57	1.04*	N/A	2e-08	23563607	Obesity	93,015 European ancestry overweight individuals, 32,858 European ancestry individuals with class I obesity, 9,889 European ancestry individuals with class II obesity, 2,896 European ancestry individuals with class III obesity, up to 65,840 European ancestry controls	rs7503807	GWAS	A	C	0.3542	1032	0.458505	-0.037±0.05	1029	0.202249	-0.0093±0.0073	1032	0.415527	-0.0027±0.0033	993	0.456406	-0.15±0.21	993	0.489643	-0.084±0.12	785	0.977211	-0.0093±0.33
LPIN2	rs643507	intron;ncRNA	Chr18:2946291	C	0.01	NR	N/A	8e-09	23517042	Body mass index (asthmatics)	2,418 European ancestry children, 273 children, 3,321 European ancestry adults, 139 adults	rs643507	GWAS	C	T	0.045	1034	0.904062	0.014±0.12	1031	0.780924	-0.0046±0.017	1034	0.157457	-0.011±0.0075	994	0.613256	0.24±0.47	994	0.385344	-0.24±0.28	786	0.010545	2±0.78
PMAIP1, MC4R	rs7234864	intergenic	Chr18:57734857	T	0.26	.08	[0.061-0.101] unit increase	4e-17	23669352	Body mass index	Up to 13,627 European ancestry individuals	rs7234864	GWAS	T	C	0.1515	1033	0.243553	0.076±0.065	1030	0.141931	0.014±0.0095	1033	0.651253	0.002±0.0043	993	0.331757	0.26±0.27	993	0.257415	0.18±0.16	785	0.063272	0.88±0.47
MC4R	rs2331841	intergenic	Chr18:57828637	A	0.25	.05	[0.032-0.060] unit increase	2e-11	22344221	Body mass index	26,620 Japanese ancestry individuals	rs2331841	IMPUTATION	A	G	0.28961	1027	0.419446	0.042±0.052	1024	0.168252	0.01±0.0075	1027	0.884922	-0.00049±0.0034	987	0.205133	0.27±0.21	987	0.0550948	0.24±0.12	786	0.457091	-0.44±0.59
MC4R	rs10871777	intergenic	Chr18:57851763	G	0.24	1.10*	N/A	2e-27	23563607	Obesity	93,015 European ancestry overweight individuals, 32,858 European ancestry individuals with class I obesity, 9,889 European ancestry individuals with class II obesity, 2,896 European ancestry individuals with class III obesity, up to 65,840 European ancestry controls	rs10871777	IMPUTATION	G	A	0.14482	1031	0.351202	0.062±0.066	1028	0.245586	0.011±0.0096	1031	0.830232	0.00093±0.0044	991	0.37263	0.24±0.27	991	0.0384267	0.37±0.18	780	0.332323	0.4±0.42
MC4R	rs12970134	intergenic	Chr18:57884750	A	0.30	4.66*	[3.41-5.91] % SD	5e-13	19079260	Weight	80,969 individuals	rs12970134	GWAS	A	G	0.151	1033	0.386107	0.055±0.063	1030	0.330649	0.0089±0.0092	1033	0.7946	0.0011±0.0041	993	0.325518	0.25±0.26	993	0.016376	0.42±0.17	785	0.155569	0.61±0.43
KCTD15, CHST8	rs29941	intergenic	Chr19:34309532	C	0.69	4.18*	[2.98-5.38] % SD	7e-12	19079260	Body mass index	80,969 individuals	rs29941	IMPUTATION	C	T	0.38838	1033	0.552272	0.028±0.047	1030	0.148762	-0.018±0.012	1033	0.856824	0.00056±0.0031	993	0.113269	0.31±0.19	993	0.328577	0.11±0.11	766	0.765394	-0.1±0.35
KCTD15	rs11084753	intergenic	Chr19:34322137	G	0.67	.06	[-0.01-0.13] kg/m2 increase	2e-08	19079261	Body mass index	32,387 individuals	rs11084753	GWAS	G	A	0.3364	1033	0.072046	0.085±0.047	1030	0.16456	0.0095±0.0068	1033	0.73119	0.0011±0.0031	993	0.021379	0.45±0.19	993	0.022317	0.26±0.12	785	0.335261	0.3±0.32
MATK	rs12104221	intron	Chr19:3797100	A	0.381	.05	N/A	3e-08	23251661	Obesity-related traits	815 related Hispanic ancestry children from 263 families	rs12104221	FAILED IMPUTATION	NA	NA	NA	NA	NA	NA	NA	NA	NA	NA	NA	NA	NA	NA	NA	NA	NA	NA	NA	NA	NA
GIPR, QPCTL	rs11671664	intron	Chr19:46172278	G	0.50	4.22*	[2.73-5.71] % increase	6e-14	22344219	Body mass index	7,739 Chinese ancestry individuals, 2,194 Japanese ancestry individuals, 8,838 Korean ancestry individuals, 2,522 Malay ancestry individuals, 1,999 Han Chinese individuals, 1,992 Singapore Chinese individuals, 2,431 Chinese, Malay and Asian Indian individuals	rs11671664	GWAS	G	A	0.0745	1033	0.778889	0.026±0.093	1030	0.364552	0.012±0.014	1033	0.47734	0.0044±0.0061	993	0.528537	0.24±0.38	993	0.176612	0.31±0.23	786	0.672816	0.26±0.62
GIPR	rs10423928	intron	Chr19:46182304	T	0.77	1.16*	N/A	4e-13	23563607	Obesity	93,015 European ancestry overweight individuals, 32,858 European ancestry individuals with class I obesity, 9,889 European ancestry individuals with class II obesity, 2,896 European ancestry individuals with class III obesity, up to 65,840 European ancestry controls	rs10423928	IMPUTATION	T	A	0.12353	1031	0.875289	-0.011±0.071	1028	0.824723	0.0023±0.01	1031	0.832851	-0.00097±0.0046	991	0.946002	0.02±0.29	991	0.631159	0.082±0.17	778	0.595665	0.2±0.38
TMEM160, ZC3H4	rs3810291	UTR-3	Chr19:47569003	A	0.67	.09	[0.05-0.13] kg/m2 increase	2e-12	20935630	Body mass index	Up to 123,865 European ancestry individuals	rs3810291	GWAS	A	G	0.41	1033	0.324993	0.046±0.046	1030	0.616223	0.0034±0.0068	1033	0.423512	-0.0025±0.0031	993	0.775216	0.055±0.19	993	0.842217	-0.023±0.11	785	0.168563	0.43±0.31
TSEN34, MBOAT7	rs7595	cds-synon	Chr19:54697079	G	0.389	.05	N/A	3e-08	23251661	Obesity-related traits	815 related Hispanic ancestry children from 263 families	rs7595	GWAS	G	A	0.3114	1034	0.159439	-0.07±0.05	1031	0.151586	-0.01±0.0073	1034	0.113622	-0.0052±0.0033	994	0.528866	-0.13±0.21	994	0.316513	-0.12±0.12	786	0.241287	-0.39±0.33
MRPS33P4	rs13041126	intergenic	Chr20:51092996	T	0.72	1.06*	N/A	2e-08	23563607	Obesity	93,015 European ancestry overweight individuals, 32,858 European ancestry individuals with class I obesity, 9,889 European ancestry individuals with class II obesity, 2,896 European ancestry individuals with class III obesity, up to 65,840 European ancestry controls	rs13041126	IMPUTATION	T	C	0.27234	1033	0.696745	-0.021±0.053	1030	0.797622	-0.002±0.0077	1033	0.813375	0.00082±0.0035	993	0.612787	-0.11±0.22	993	0.205757	-0.16±0.13	765	0.549408	0.18±0.31
CTCFL, HMG1L1	rs6025590	intergenic	Chr20:56070505	A	0.308	.04	N/A	4e-08	23251661	Obesity-related traits	815 related Hispanic ancestry children from 263 families	rs6025590	GWAS	A	G	0.3685	1034	0.279153	0.052±0.048	1031	0.200955	0.0089±0.007	1034	0.571061	0.0018±0.0031	994	0.233663	0.23±0.2	994	0.158924	0.16±0.12	786	0.208119	0.4±0.31
C21orf34	rs2823615	intron	Chr21:17483133	A	0.178	.04	N/A	5e-08	23251661	Obesity-related traits	815 related Hispanic ancestry children from 263 families	rs2823615	IMPUTATION	A	T	0.18015	1027	0.0776829	-0.12±0.069	1024	0.213891	-0.011±0.0088	1027	0.873094	0.00064±0.004	988	0.00785722	-0.75±0.28	988	0.0159013	-0.4±0.17	774	0.540857	-0.24±0.4
ZNRF3, KREMEN1	rs4823006	UTR-3	Chr22:29451671	A	0.57	.03	N/A	3e-11	20935629	Waist-hip ratio	Up to 77,167 European descent individuals	rs4823006	IMPUTATION	A	G	0.41153	1017	0.921376	0.0048±0.048	1014	0.83196	0.0015±0.007	1017	0.383621	0.0027±0.0031	977	0.657785	-0.088±0.2	977	0.380223	0.1±0.12	784	0.766718	-0.14±0.48

## Sheet: Sheet1
SNP	OR* or beta	95% CI (text)	refallele	other allele
rs6931262	.06	[0.04-0.08] unit increase	T	C
rs2075064	.07	[0.05-0.09] unit increase	C	T
rs516636	.05	[0.034-0.066] unit increase	A	C
rs2815752	.13	[0.09-0.17] kg/m2 increase	A	G
rs1555543	.06	[0.02-0.10] kg/m2 increase	C	A
rs13034723	.07	[0.042-0.090] unit increase	A	G
rs7586879	.05	[0.029-0.065] unit increase	T	C
rs1561288	.06	[0.035-0.075] unit increase	C	T
rs887912	.10	[0.06-0.14] kg/m2 increase	T	C
rs9816226	.14	[0.08-0.20] kg/m2 increase	T	A
rs13107325	.19	[0.11-0.27] kg/m2 increase	T	C
rs348495	.05	[0.035-0.067] unit increase	G	A
rs4836133	.07	[0.03-0.11] kg/m2 increase	A	C
rs7708584	.02	[0.012-0.030] unit increase	A	G
rs261967	3.77*	[2.26-5.28] % increase	C	A
rs9356744	3.39*	[1.90-4.88] % increase	T	C
rs2206734	.04	[0.027-0.051] unit increase	C	T
rs206936	.06	[0.02-0.10] kg/m2 increase	G	A
rs10261878	.03	[0.022-0.042] unit increase	C	A
rs10968576	.11	[0.07-0.15] kg/m2 increase	G	A
rs11142387	.04	[0.018-0.062] unit increase	C	A
rs10767664	.19	[0.13-0.25] kg/m2 increase	A	T
rs10838738	.07	[0.01-0.13] kg/m2 increase	G	A
rs4929949	.06	[0.02-0.10] kg/m2 increase	C	T
rs11847697	.17	[0.07-0.27] kg/m2 increase	T	C
rs10150332	.13	[0.07-0.19] kg/m2 increase	C	T
rs4776970	2.55*	[0.79-4.31] % increase	A	T
rs2241423	.13	[0.09-0.17] kg/m2 increase	G	A
rs12597579	4.09*	[2.21-5.97] % increase	C	T
rs17817964	.07	[0.051-0.095] unit increase	T	C
rs7234864	.08	[0.061-0.101] unit increase	T	C
rs2331841	.05	[0.032-0.060] unit increase	A	G
rs11084753	.06	[-0.01-0.13] kg/m2 increase	G	A
rs11671664	4.22*	[2.73-5.71] % increase	G	A
rs3810291	.09	[0.05-0.13] kg/m2 increase	A	G
rs7531118	1.08*	N/A	C	T
rs1514174	1.04*	N/A	C	T
rs17381664	1.09*	N/A	C	T
rs13389219	1.13*	N/A	C	T
rs10182181	1.08*	N/A	G	A
rs6731302	1.04*	N/A	A	G
rs1516725	1.15*	N/A	C	T
rs13078807	1.06*	N/A	G	A
rs13130484	1.08*	N/A	T	C
rs2307111	1.07*	N/A	T	C
rs7745274	1.15*	N/A	A	G
rs2207139	1.20*	N/A	G	A
rs4735692	1.04*	N/A	A	G
rs2116830	1.26*	[1.12-1.41]	G	T
rs988712	1.36*	[1.20-1.55]	G	T
rs11042023	1.07*	N/A	C	T
rs10875976	1.04*	N/A	A	G
rs7138803	1.09*	N/A	A	G
rs9568856	1.22*	[1.140-1.294]	A	G
rs9568867	1.15*	N/A	A	G
rs7989336	1.10*	N/A	A	G
rs7141420	1.08*	N/A	T	C
rs2370983	1.04*	N/A	A	G
rs11639988	1.15*	N/A	A	G
rs7498665	1.07*	N/A	G	A
rs2531995	1.07*	N/A	T	C
rs1424233	1.12*	[1.00-1.24]	A	G
rs9299	1.14*	[1.094-1.196]	A	G
rs7503807	1.04*	N/A	A	C
rs10871777	1.10*	N/A	G	A
rs10423928	1.16*	N/A	T	A
rs13041126	1.06*	N/A	T	C

## Sheet: Sheet2
SNP	A1	A2		SNP	OR* or beta	95% CI (text)	refallele	other allele
rs10150332	T	C		rs10150332	.13	[0.07-0.19] kg/m2 increase	C	T
rs10182181	A	G		rs10182181	1.08*	N/A	G	A
rs10261878	A	C		rs10261878	.03	[0.022-0.042] unit increase	C	A
rs10423928	T	A		rs10423928	1.16*	N/A	T	A
rs10767664	T	A		rs10767664	.19	[0.13-0.25] kg/m2 increase	A	T
rs10838738	A	G		rs10838738	.07	[0.01-0.13] kg/m2 increase	G	A
rs10871777	A	G		rs10871777	1.10*	N/A	G	A
rs10875976	G	A		rs10875976	1.04*	N/A	A	G
rs10968576	A	G		rs10968576	.11	[0.07-0.15] kg/m2 increase	G	A
rs11042023	T	C		rs11042023	1.07*	N/A	C	T
rs11084753	A	G		rs11084753	.06	[-0.01-0.13] kg/m2 increase	G	A
rs11142387	A	C		rs11142387	.04	[0.018-0.062] unit increase	C	A
rs11639988	A	G		rs11639988	1.15*	N/A	A	G
rs11671664	G	A		rs11671664	4.22*	[2.73-5.71] % increase	G	A
rs11847697	C	T		rs11847697	.17	[0.07-0.27] kg/m2 increase	T	C
rs12597579	C	T		rs12597579	4.09*	[2.21-5.97] % increase	C	T
rs13034723	G	A		rs13034723	.07	[0.042-0.090] unit increase	A	G
rs13041126	T	C		rs13041126	1.06*	N/A	T	C
rs13078807	A	G		rs13078807	1.06*	N/A	G	A
rs13107325	C	T		rs13107325	.19	[0.11-0.27] kg/m2 increase	T	C
rs13130484	C	T		rs13130484	1.08*	N/A	T	C
rs13389219	C	T		rs13389219	1.13*	N/A	C	T
rs1424233	T	C	0	rs1424233	1.12*	[1.00-1.24]	T	C
rs1514174	C	T		rs1514174	1.04*	N/A	C	T
rs1516725	T	C		rs1516725	1.15*	N/A	C	T
rs1555543	A	C		rs1555543	.06	[0.02-0.10] kg/m2 increase	C	A
rs1561288	C	T		rs1561288	.06	[0.035-0.075] unit increase	C	T
rs17381664	T	C		rs17381664	1.09*	N/A	C	T
rs17817964	C	T		rs17817964	.07	[0.051-0.095] unit increase	T	C
rs206936	A	G		rs206936	.06	[0.02-0.10] kg/m2 increase	G	A
rs2075064	C	T		rs2075064	.07	[0.05-0.09] unit increase	C	T
rs2116830	G	T		rs2116830	1.26*	[1.12-1.41]	G	T
rs2206734	C	T		rs2206734	.04	[0.027-0.051] unit increase	C	T
rs2207139	A	G		rs2207139	1.20*	N/A	G	A
rs2241423	G	A		rs2241423	.13	[0.09-0.17] kg/m2 increase	G	A
rs2307111	T	C		rs2307111	1.07*	N/A	T	C
rs2331841	G	A		rs2331841	.05	[0.032-0.060] unit increase	A	G
rs2370983	G	A		rs2370983	1.04*	N/A	A	G
rs2531995	C	T		rs2531995	1.07*	N/A	T	C
rs261967	A	C		rs261967	3.77*	[2.26-5.28] % increase	C	A
rs2815752	G	A		rs2815752	.13	[0.09-0.17] kg/m2 increase	A	G
rs348495	G	A		rs348495	.05	[0.035-0.067] unit increase	G	A
rs3810291	G	A		rs3810291	.09	[0.05-0.13] kg/m2 increase	A	G
rs4735692	A	G		rs4735692	1.04*	N/A	A	G
rs4776970	A	T		rs4776970	2.55*	[0.79-4.31] % increase	A	T
rs4836133	C	A		rs4836133	.07	[0.03-0.11] kg/m2 increase	A	C
rs4929949	T	C		rs4929949	.06	[0.02-0.10] kg/m2 increase	C	T
rs516636	C	A		rs516636	.05	[0.034-0.066] unit increase	A	C
rs6731302	A	G		rs6731302	1.04*	N/A	A	G
rs6931262	C	T		rs6931262	.06	[0.04-0.08] unit increase	T	C
rs7138803	G	A		rs7138803	1.09*	N/A	A	G
rs7141420	C	T		rs7141420	1.08*	N/A	T	C
rs7234864	C	T		rs7234864	.08	[0.061-0.101] unit increase	T	C
rs7498665	A	G		rs7498665	1.07*	N/A	G	A
rs7503807	A	C		rs7503807	1.04*	N/A	A	C
rs7531118	T	C		rs7531118	1.08*	N/A	C	T
rs7586879	C	T		rs7586879	.05	[0.029-0.065] unit increase	T	C
rs7708584	A	G		rs7708584	.02	[0.012-0.030] unit increase	A	G
rs7745274	G	A		rs7745274	1.15*	N/A	A	G
rs7989336	G	A		rs7989336	1.10*	N/A	A	G
rs887912	T	C		rs887912	.10	[0.06-0.14] kg/m2 increase	T	C
rs9299	C	T	0	rs9299	1.14*	[1.094-1.196]	T	C
rs9356744	T	C		rs9356744	3.39*	[1.90-4.88] % increase	T	C
rs9568856	G	A		rs9568856	1.22*	[1.140-1.294]	A	G
rs9568867	G	A		rs9568867	1.15*	N/A	A	G
rs9816226	A	T		rs9816226	.14	[0.08-0.20] kg/m2 increase	T	A
rs988712	G	T		rs988712	1.36*	[1.20-1.55]	G	T
