# Supplementary material for: A Comprehensive Analysis of Common and Rare Variants to Identify Adiposity Loci in Hispanic Americans: The IRAS Family Study (IRASFS)
Source: PLoS One. 2015 Nov 24;10(11):e0134649. doi: 10.1371/journal.pone.0134649 (PMC4658008; doi:10.1371/journal.pone.0134649)
Supplement: S6 Table — (XLSX) [file pone.0134649.s016.xlsx]

## Sheet: Sheet1
		The number of significant signals for each trait and P-values for sign tests
		BMI*	WAIST*	WHR	SAT	VAT	PBF
	0.1	12(0.95)	11(0.72)	18(0.16)	22(9.24E-03)	20(0.044)	14(0.81)
	0.05	6(0.95)	7(0.95)	11(0.091)	13(0.012)	15(9.10E-04)	10(0.2)
	0.01	2(0.84)	1(0.84)	3(0.27)	7(3.10E-06)	4(0.047)	3(0.27)
	0.000394	0	0	0	0	0	0
	*The consistent direction of effect has heen considered
